# Supplementary material for: Patient Online Record Access in English Primary Care: Qualitative Survey Study of General Practitioners’ Views
Source: J Med Internet Res. 2023 Feb 22;25:e43496. doi: 10.2196/43496 (PMC9996425; doi:10.2196/43496)
Supplement: Multimedia Appendix 3 [file jmir_v25i1e43496_app3.xlsx]

## Sheet: p760044451901_tabdelimited_gary
responseid	interview_start	interview_end	status	L1_1	L1_2	L1_3	L1_4	L1_5	L1_6	L1_7	S1	S2	S3	Q1	Q1a_1	Q1a_2	Q1a_3	Q1a_4	Q1a_5	Q1a_6	Q1ai_7	Q1ai_8	Q1ai_9	Q1ai_10	Q1ai_11	Q1ai_12	Q1ai_13	Q1ai_14	Q1c	Q2	Q3_1	Q3_2	Q3_3	Q3_4	Q3_5	Q3_6	Q3_7	Q3_8	Q3_9	Q3_10	Q4	Q5_1	Q5_2	Q5_3	Q5_4	Q5_5	Q5_6	Q5_7	Q5_8
3	2022-03-04 13:58:39	2022-03-04 14:00:41	complete	1	1	1	1	1	1	0	GP	England	North West	11-25%															We are getting more request from patient for their medical records	26-50%	Somewhat agree	Somewhat agree	Agree	Somewhat agree	Somewhat disagree	Somewhat agree	Somewhat agree	Agree	Somewhat agree	Somewhat agree	Nil	Somewhat agree	Somewhat disagree	Somewhat agree	Agree	Somewhat agree	Somewhat disagree	Somewhat agree	Somewhat agree
4	2022-03-04 14:48:28	2022-03-04 14:53:53	complete	1	1	1	1	1	1	0	GP	England	North East	76-100%															access offered, but often patients don't neccessarily know what access menas	26-50%	Somewhat disagree	Agree	Somewhat agree	Somewhat agree	Somewhat agree	Somewhat agree	Somewhat disagree	Somewhat agree	Agree	Somewhat agree		Agree	Agree	Agree	Somewhat agree	Somewhat disagree	Somewhat disagree	Don't know	Somewhat agree
5	2022-03-04 15:47:01	2022-03-04 15:49:35	complete	1	1	1	1	1	1	0	GP	England	East of England	Don't know																Don't know	Somewhat disagree	Agree	Somewhat disagree	Somewhat disagree	Somewhat agree	Somewhat disagree	Somewhat disagree	Somewhat disagree	Agree	Agree		Somewhat agree	Somewhat agree	Somewhat agree	Somewhat agree	Somewhat disagree	Somewhat disagree	Somewhat disagree	Disagree
6	2022-03-04 15:54:27	2022-03-04 16:01:43	complete	1	1	1	1	1	1	0	GP	England	Yorkshire and Humber	None	0	1	0	1	0	0	0	0	0	0	0	0	0	1		51-75%	Agree	Don't know	Agree	Agree	Don't know	Agree	Somewhat agree	Don't know	Somewhat agree	Don't know		Disagree	Somewhat agree	Don't know	Agree	Don't know	Don't know	Don't know	Disagree
7	2022-03-04 16:04:54	2022-03-04 16:12:19	complete	1	1	1	1	1	1	0	GP	England	East of England	51-75%															As a whole I support this	26-50%	Somewhat agree	Somewhat agree	Agree	Somewhat agree	Somewhat disagree	Agree	Agree	Don't know	Agree	Somewhat agree		Somewhat agree	Agree	Somewhat disagree	Disagree	Somewhat agree	Somewhat agree	Don't know	Somewhat agree
9	2022-03-04 16:12:05	2022-03-04 16:18:54	complete	1	1	1	1	1	1	0	GP	England	London	Don't know																51-75%	Disagree	Agree	Somewhat agree	Somewhat agree	Don't know	Somewhat disagree	Somewhat disagree	Somewhat disagree	Agree	Somewhat agree		Somewhat agree	Somewhat agree	Don't know	Don't know	Disagree	Disagree	Disagree	Disagree
10	2022-03-04 16:15:25	2022-03-04 16:26:16	complete	1	1	1	1	1	1	0	GP	England	Yorkshire and Humber	26-50%																26-50%	Somewhat agree	Agree	Somewhat agree	Somewhat agree	Don't know	Don't know	Somewhat agree	Somewhat agree	Agree	Don't know		Somewhat agree	Agree	Somewhat disagree	Somewhat disagree	Don't know	Don't know	Don't know	Don't know
11	2022-03-04 16:35:14	2022-03-04 16:41:28	complete	1	1	1	1	1	1	0	GP	England	East Midlands	11-25%																26-50%	Somewhat agree	Agree	Agree	Somewhat agree	Somewhat agree	Somewhat agree	Agree	Don't know	Agree	Agree		Agree	Agree	Don't know	Agree	Don't know	Don't know	Somewhat agree	Somewhat agree
12	2022-03-04 16:39:11	2022-03-04 16:41:02	complete	1	1	1	1	1	1	0	GP	England	East of England	Don't know																Don't know	Don't know	Don't know	Don't know	Don't know	Don't know	Don't know	Don't know	Don't know	Don't know	Don't know		Don't know	Don't know	Don't know	Don't know	Don't know	Don't know	Don't know	Don't know
13	2022-03-04 16:42:10	2022-03-04 16:49:40	complete	1	1	1	1	1	1	0	GP	England	South East	Don't know																Don't know	Don't know	Agree	Don't know	Don't know	Don't know	Don't know	Disagree	Disagree	Agree	Agree	It will create more work for GP’s who are already overstretched	Agree	Agree	Agree	Agree	Disagree	Disagree	Disagree	Disagree
14	2022-03-04 17:25:03	2022-03-04 17:46:29	complete	1	1	1	1	1	1	0	GP	England	London	76-100%															Allergies and treatment headings	26-50%	Agree	Agree	Somewhat agree	Don't know	Agree	Somewhat disagree	Disagree	Don't know	Agree	Somewhat disagree		Agree	Agree	Somewhat disagree	Somewhat disagree	Agree	Disagree	Somewhat agree	Somewhat agree
15	2022-03-04 17:57:51	2022-03-04 18:00:19	complete	1	1	1	1	1	1	0	GP	England	South East	26-50%															none	26-50%	Somewhat agree	Agree	Somewhat agree	Somewhat agree	Somewhat agree	Somewhat agree	Somewhat agree	Somewhat agree	Somewhat agree	Somewhat agree	none	Don't know	Somewhat agree	Somewhat agree	Somewhat agree	Somewhat agree	Somewhat agree	Somewhat agree	Somewhat agree
16	2022-03-04 18:09:08	2022-03-04 18:16:01	complete	1	1	1	1	1	1	0	GP	England	West Midlands	Don't know															I think the government is planning to allow full access from April 2022	51-75%	Disagree	Agree	Somewhat disagree	Don't know	Somewhat disagree	Disagree	Disagree	Somewhat disagree	Agree	Agree	Very few people would have the knowledge to interpret their medical records and access to medical records for most patients would increase their anxiety significantly and lead to lots of unnecessary consultations.	Agree	Agree	Somewhat agree	Don't know	Disagree	Disagree	Disagree	Disagree
18	2022-03-04 18:15:32	2022-03-04 18:18:43	complete	1	1	1	1	1	1	0	GP	England	South East	None	1	1	1	1	1	0	1	0	0	0	1	1	0	0		76-100%	Don't know	Don't know	Don't know	Don't know	Don't know	Don't know	Don't know	Don't know	Don't know	Don't know	It only takes a very small number of worried well patients with multiple queries about their records to make my working life very difficult	Somewhat agree	Agree	Somewhat agree	Somewhat disagree	Somewhat disagree	Don't know	Somewhat agree	Don't know
20	2022-03-04 18:38:18	2022-03-04 18:47:51	complete	1	1	1	1	1	1	0	GP	England	London	26-50%																26-50%	Somewhat disagree	Somewhat agree	Agree	Agree	Agree	Agree	Agree	Agree	Agree	Somewhat agree	May not understand everything written, may ask questions which will increase work load to explain.	Agree	Agree	Somewhat agree	Agree	Disagree	Somewhat agree	Somewhat agree	Somewhat disagree
21	2022-03-04 20:00:24	2022-03-04 20:13:42	complete	1	1	1	1	1	1	0	GP	England	South East	76-100%																11-25%	Agree	Somewhat agree	Agree	Agree	Agree	Somewhat agree	Agree	Somewhat agree	Somewhat disagree	Somewhat disagree	Increases defensive medicine	Somewhat agree	Agree	Disagree	Agree	Somewhat disagree	Agree	Agree	Somewhat agree
22	2022-03-04 20:39:14	2022-03-04 20:42:15	complete	1	1	1	1	1	1	0	GP	England	East of England	11-25%															Leads to questions	26-50%	Somewhat disagree	Somewhat agree	Somewhat disagree	Somewhat agree	Agree	Somewhat disagree	Somewhat agree	Somewhat disagree	Agree	Agree	Increase in workload	Agree	Agree	Somewhat agree	Agree	Somewhat disagree	Somewhat disagree	Somewhat disagree	Somewhat disagree
24	2022-03-04 21:46:04	2022-03-04 21:50:09	complete	1	1	1	1	1	1	0	GP	England	South East	None	1	1	0	1	0	0	1	0	0	1	1	1	0	0		11-25%	Disagree	Agree	Disagree	Disagree	Somewhat agree	Disagree	Somewhat agree	Disagree	Agree	Agree		Agree	Agree	Agree	Agree	Disagree	Disagree	Somewhat disagree	Disagree
25	2022-03-05 09:36:40	2022-03-05 10:02:17	complete	1	1	1	1	1	1	0	GP	England	Yorkshire and Humber	76-100%																0-10%	Disagree	Agree	Somewhat agree	Somewhat agree	Somewhat disagree	Somewhat agree	Disagree	Disagree	Agree	Agree		Somewhat agree	Agree	Agree	Agree	Disagree	Disagree	Disagree	Disagree
26	2022-03-05 11:20:42	2022-03-05 11:23:04	complete	1	1	1	1	1	1	0	GP	England	Yorkshire and Humber	1-10%															nil	26-50%	Somewhat disagree	Agree	Somewhat disagree	Somewhat disagree	Somewhat agree	Somewhat disagree	Somewhat disagree	Somewhat disagree	Agree	Agree	We have more than enough work to do without having to field scores of queries about the contents of the records	Agree	Agree	Somewhat disagree	Somewhat disagree	Agree	Somewhat disagree	Somewhat disagree	Disagree
28	2022-03-05 13:03:58	2022-03-05 13:07:36	complete	1	1	1	1	1	1	0	GP	England	East Midlands	None	1	1	0	0	0	0	0	0	0	1	1	0	0	0		26-50%	Somewhat disagree	Somewhat agree	Somewhat agree	Somewhat agree	Somewhat agree	Somewhat agree	Somewhat disagree	Somewhat disagree	Agree	Agree		Agree	Agree	Agree	Agree	Somewhat disagree	Somewhat disagree	Don't know	Somewhat disagree
29	2022-03-05 15:12:12	2022-03-05 15:26:58	complete	1	1	1	1	1	1	0	GP	England	East of England	None	1	1	0	1	1	0	1	1	0	1	1	1	0	0		26-50%	Don't know	Agree	Somewhat agree	Somewhat disagree	Somewhat agree	Somewhat agree	Somewhat disagree	Somewhat disagree	Agree	Somewhat agree	typos, working diagnoses, observations, notes to jog own memory form a lot of free text and I see this as being problematic. I suspect complaints will rise too given the brevity of gp records	Agree	Somewhat agree	Don't know	Somewhat agree	Disagree	Don't know	Somewhat disagree	Somewhat disagree
30	2022-03-05 15:13:30	2022-03-05 15:17:51	complete	1	1	1	1	1	1	0	GP	England	North East	76-100%																26-50%	Somewhat disagree	Agree	Somewhat agree	Somewhat agree	Somewhat disagree	Somewhat disagree	Somewhat agree	Somewhat disagree	Agree	Somewhat agree		Agree	Agree	Agree	Agree	Somewhat disagree	Somewhat disagree	Somewhat disagree	Somewhat disagree
32	2022-03-06 12:30:17	2022-03-06 12:37:33	complete	1	1	1	1	1	1	0	GP	England	East of England	51-75%															Some patients opt out	76-100%	Agree	Somewhat agree	Agree	Agree	Somewhat disagree	Agree	Agree	Agree	Agree	Disagree	Persuade everyone to join online GP health record	Agree	Agree	Somewhat agree	Agree	Agree	Somewhat agree	Agree	Agree
33	2022-03-06 12:57:11	2022-03-06 13:00:16	complete	1	1	1	1	1	1	0	GP	England	South East	Don't know																11-25%	Somewhat agree	Agree	Somewhat disagree	Somewhat disagree	Don't know	Somewhat agree	Somewhat disagree	Somewhat disagree	Agree	Agree		Agree	Agree	Agree	Agree	Somewhat disagree	Somewhat disagree	Don't know	Disagree
36	2022-03-06 13:59:22	2022-03-06 14:02:44	complete	1	1	1	1	1	1	0	GP	England	East of England	None	0	1	0	0	0	0	1	0	0	1	0	0	0	0		26-50%	Disagree	Agree	Disagree	Disagree	Somewhat disagree	Somewhat agree	Disagree	Disagree	Agree	Agree		Agree	Agree	Agree	Agree	Disagree	Disagree	Disagree	Disagree
37	2022-03-06 14:19:52	2022-03-06 14:22:17	complete	1	1	1	1	1	1	0	GP	England	South East	1-10%																51-75%	Somewhat agree	Somewhat agree	Somewhat disagree	Somewhat disagree	Somewhat agree	Somewhat agree	Somewhat agree	Don't know	Somewhat agree	Somewhat agree		Somewhat agree	Somewhat agree	Don't know	Somewhat agree	Somewhat disagree	Don't know	Don't know	Somewhat agree
38	2022-03-06 15:06:55	2022-03-06 15:10:59	complete	1	1	1	1	1	1	0	GP	England	London	51-75%															Readcoded diagnosis, medications, feedbacks from secondary care	11-25%	Somewhat agree	Agree	Somewhat agree	Somewhat agree	Somewhat agree	Agree	Agree	Agree	Agree	Don't know	no	Somewhat disagree	Somewhat agree	Somewhat agree	Agree	Disagree	Disagree	Disagree	Disagree
39	2022-03-06 16:23:36	2022-03-06 16:27:12	complete	1	1	1	1	1	1	0	GP	England	West Midlands	11-25%															It’s a worry for the potential work needed to redact matters and notes - will increase length of consultations	11-25%	Somewhat agree	Agree	Somewhat disagree	Somewhat agree	Agree	Somewhat agree	Somewhat agree	Somewhat agree	Agree	Agree	I’m really worried about the extra workload it will create - will tip primary care over the edge I’m afraid !!!	Agree	Agree	Agree	Agree	Disagree	Somewhat disagree	Disagree	Disagree
41	2022-03-07 01:05:27	2022-03-07 01:10:34	complete	1	1	1	1	1	1	0	GP	England	East Midlands	11-25%																0-10%	Disagree	Agree	Disagree	Disagree	Agree	Disagree	Disagree	Disagree	Agree	Agree		Agree	Agree	Agree	Agree	Disagree	Disagree	Don't know	Disagree
42	2022-03-07 07:52:44	2022-03-07 07:55:41	complete	1	1	1	1	1	1	0	GP	England	North West	Don't know																11-25%	Disagree	Agree	Agree	Agree	Don't know	Don't know	Agree	Don't know	Agree	Agree		Agree	Agree	Agree	Agree	Don't know	Don't know	Don't know	Don't know
43	2022-03-07 08:11:47	2022-03-07 08:25:11	complete	1	1	1	1	1	1	0	GP	England	North East	Don't know																11-25%	Somewhat agree	Somewhat agree	Agree	Agree	Somewhat agree	Agree	Somewhat agree	Agree	Agree	Agree		Agree	Somewhat agree	Somewhat agree	Somewhat agree	Somewhat agree	Somewhat disagree	Somewhat disagree	Somewhat agree
44	2022-03-07 08:41:52	2022-03-07 08:44:16	complete	1	1	1	1	1	1	0	GP	England	Yorkshire and Humber	26-50%																26-50%	Somewhat agree	Somewhat agree	Somewhat agree	Somewhat agree	Somewhat disagree	Somewhat agree	Somewhat disagree	Somewhat agree	Somewhat agree	Somewhat agree		Somewhat agree	Somewhat agree	Somewhat disagree	Somewhat agree	Somewhat disagree	Somewhat agree	Somewhat disagree	Somewhat agree
46	2022-03-07 08:54:20	2022-03-07 09:00:07	complete	1	1	1	1	1	1	0	GP	England	South East	None	1	1	0	1	1	0	1	0	0	1	0	1	0	0		26-50%	Disagree	Agree	Somewhat agree	Don't know	Somewhat disagree	Don't know	Somewhat disagree	Somewhat disagree	Agree	Agree	Huge concern about the implications. Makes it much harder for clinicians to make meaningful comments about their observations if these may be viewed in a negative light by patients. Likely to generate large numbers of contacts with queries, anxieties and perceived inaccuracies.	Agree	Agree	Agree	Agree	Disagree	Disagree	Disagree	Disagree
47	2022-03-07 08:55:45	2022-03-07 08:59:24	complete	1	1	1	1	1	1	0	GP	England	Yorkshire and Humber	11-25%															prospective records visible	26-50%	Agree	Agree	Somewhat agree	Somewhat agree	Agree	Somewhat agree	Somewhat agree	Agree	Agree	Agree	no	Somewhat agree	Somewhat agree	Somewhat disagree	Somewhat disagree	Somewhat agree	Somewhat agree	Somewhat agree	Disagree
49	2022-03-07 09:06:14	2022-03-10 19:25:14	complete	1	1	1	1	1	1	0	GP	England	Yorkshire and Humber	76-100%																26-50%	Somewhat agree	Somewhat disagree	Somewhat agree	Somewhat agree	Somewhat disagree	Somewhat agree	Somewhat agree	Somewhat agree	Somewhat agree	Somewhat disagree		Somewhat agree	Somewhat agree	Somewhat disagree	Somewhat agree	Somewhat agree	Somewhat agree	Somewhat agree	Somewhat agree
51	2022-03-07 09:15:04	2022-03-07 09:21:04	complete	1	1	1	1	1	1	0	GP	England	London	11-25%															Patient needs reassurance about governance & confidentiality	11-25%	Somewhat agree	Somewhat agree	Agree	Don't know	Agree	Don't know	Agree	Don't know	Agree	Somewhat agree	Useful depending on context	Agree	Agree	Don't know	Disagree	Don't know	Don't know	Don't know	Somewhat agree
52	2022-03-07 09:18:05	2022-03-07 09:20:59	complete	1	1	1	1	1	1	0	GP	England	Yorkshire and Humber	11-25%															read code, meds, allergies	Don't know	Disagree	Disagree	Disagree	Somewhat disagree	Somewhat disagree	Disagree	Disagree	Disagree	Disagree	Disagree		Agree	Agree	Don't know	Don't know	Disagree	Don't know	Don't know	Disagree
53	2022-03-07 09:24:50	2022-03-07 09:36:42	complete	1	1	1	1	1	1	0	GP	England	West Midlands	Don't know															There is a process at the practice where patients can request to access this information.	0-10%	Somewhat agree	Agree	Somewhat disagree	Somewhat disagree	Somewhat disagree	Somewhat disagree	Somewhat disagree	Somewhat disagree	Agree	Somewhat agree	Only a certain cohort of patients will be interested in this	Agree	Agree	Somewhat agree	Somewhat disagree	Disagree	Disagree	Disagree	Disagree
55	2022-03-07 10:06:04	2022-03-21 09:59:39	complete	1	1	1	1	1	1	0	GP	England	North West	51-75%																Don't know	Disagree	Agree	Somewhat agree	Somewhat disagree	Somewhat agree	Somewhat agree	Somewhat disagree	Somewhat disagree	Agree	Agree	Patients ring up to discuss clinic letters because they are confused by them - based on this I think having access to free text will just make them question jargon more - causing extra work	Agree	Agree	Somewhat disagree	Somewhat agree	Somewhat disagree	Somewhat disagree	Somewhat disagree	Disagree
56	2022-03-07 10:17:17	2022-03-07 10:22:54	complete	1	1	1	1	1	1	0	GP	England	East Midlands	Don't know															They can access a paper copy of all their medical records on request. They might be able to access an electronic version, but I am not sure about this. We have to scrutinise the records to ensure third party info etc is not included.	0-10%	Don't know	Agree	Somewhat agree	Don't know	Somewhat agree	Somewhat disagree	Somewhat agree	Don't know	Agree	Agree	No	Agree	Disagree	Somewhat disagree	Somewhat agree	Don't know	Somewhat disagree	Don't know	Somewhat agree
57	2022-03-07 10:20:32	2022-03-07 10:43:15	complete	1	1	1	1	1	1	0	GP	England	South East	76-100%															Whilst all patients maybe allowed access, those with health inequalities will be disadvantaged due to the social issues which deny them access and understanding	51-75%	Disagree	Agree	Somewhat agree	Somewhat disagree	Agree	Somewhat agree	Disagree	Disagree	Agree	Agree	In the area I work in we have ‘complaint’s’ on print out of summaries that say as ‘active problems’- problem being the presenting complaint. It’s terminology that proposed plan hasn’t accounted for in educating patients	Agree	Agree	Agree	Agree	Disagree	Disagree	Disagree	Somewhat disagree
58	2022-03-07 10:24:15	2022-03-07 10:31:04	complete	1	1	1	1	1	1	0	GP	England	West Midlands	Don't know															If we don't know who has online access to full records, it may cause problems with what we write in the clinical notes (eg: if we wrote suspicion of cancer but didn't want the patient to know we were worried about that at this stage)	26-50%	Somewhat agree	Somewhat agree	Agree	Agree	Agree	Somewhat agree	Somewhat agree	Somewhat agree	Agree	Agree	It will certainly influence the way clinicians word things	Agree	Somewhat agree	Somewhat agree	Agree	Somewhat agree	Somewhat agree	Somewhat agree	Somewhat agree
60	2022-03-07 10:54:01	2022-03-07 10:56:47	complete	1	1	1	1	1	1	0	GP	England	West Midlands	1-10%																26-50%	Disagree	Agree	Disagree	Somewhat disagree	Agree	Disagree	Somewhat disagree	Don't know	Agree	Agree		Agree	Agree	Agree	Agree	Disagree	Disagree	Disagree	Disagree
61	2022-03-07 11:39:28	2022-03-07 11:53:31	complete	1	1	1	1	1	1	0	GP	England	West Midlands	1-10%															Not full access to free text comments	76-100%	Somewhat agree	Agree	Somewhat agree	Somewhat agree	Somewhat agree	Somewhat agree	Somewhat agree	Somewhat agree	Agree	Agree	Consider harm, medical terms and potential for confusion	Agree	Agree	Somewhat agree	Disagree	Somewhat agree	Somewhat agree	Somewhat agree	Somewhat disagree
62	2022-03-07 11:50:25	2022-03-07 11:54:19	complete	1	1	1	1	1	1	0	GP	England	South East	51-75%																76-100%	Somewhat agree	Agree	Somewhat agree	Somewhat agree	Agree	Somewhat agree	Somewhat disagree	Somewhat disagree	Agree	Agree		Somewhat agree	Agree	Somewhat disagree	Agree	Somewhat disagree	Don't know	Somewhat disagree	Somewhat agree
63	2022-03-07 12:33:30	2022-03-07 12:35:38	complete	1	1	1	1	1	1	0	GP	England	North West	11-25%															none	76-100%	Disagree	Agree	Disagree	Disagree	Agree	Somewhat disagree	Somewhat disagree	Disagree	Agree	Agree	no	Agree	Agree	Agree	Agree	Agree	Agree	Agree	Agree
64	2022-03-07 12:54:08	2022-03-07 13:01:17	complete	1	1	1	1	1	1	0	GP	England	London	Don't know																Don't know	Don't know	Don't know	Don't know	Don't know	Don't know	Don't know	Don't know	Don't know	Don't know	Don't know		Don't know	Don't know	Don't know	Don't know	Don't know	Don't know	Don't know	Don't know
68	2022-03-07 14:02:16	2022-03-07 14:05:52	complete	1	1	1	1	1	1	0	GP	England	Yorkshire and Humber	Don't know																11-25%	Somewhat disagree	Agree	Somewhat agree	Don't know	Somewhat disagree	Somewhat agree	Somewhat agree	Somewhat disagree	Agree	Agree		Somewhat agree	Somewhat agree	Somewhat agree	Agree	Don't know	Somewhat disagree	Don't know	Somewhat disagree
69	2022-03-07 14:59:28	2022-03-07 15:04:41	complete	1	1	1	1	1	1	0	GP	England	East Midlands	76-100%																26-50%	Somewhat agree	Agree	Somewhat agree	Somewhat agree	Somewhat agree	Somewhat agree	Somewhat agree	Somewhat agree	Agree	Agree		Agree	Agree	Somewhat disagree	Somewhat agree	Disagree	Disagree	Disagree	Disagree
71	2022-03-07 15:32:26	2022-03-07 15:36:56	complete	1	1	1	1	1	1	0	GP	England	West Midlands	76-100%															Patients are aware they can access their notes	0-10%	Disagree	Agree	Somewhat agree	Somewhat disagree	Don't know	Disagree	Disagree	Somewhat disagree	Agree	Agree	We are already struggling with patient demand and adding this element at such a crucial time I feel will be detrimental	Agree	Agree	Disagree	Somewhat disagree	Disagree	Disagree	Disagree	Disagree
72	2022-03-07 15:37:08	2022-03-07 15:41:37	complete	1	1	1	1	1	1	0	GP	England	North West	Don't know															Their medication	76-100%	Disagree	Agree	Don't know	Don't know	Somewhat disagree	Don't know	Disagree	Don't know	Agree	Agree	We will be inundated with worried queries about slightly out of range results	Agree	Agree	Somewhat agree	Agree	Disagree	Disagree	Disagree	Disagree
74	2022-03-07 15:47:28	2022-03-07 15:51:32	complete	1	1	1	1	1	1	0	GP	England	East of England	11-25%																11-25%	Somewhat agree	Somewhat disagree	Somewhat agree	Somewhat agree	Disagree	Agree	Somewhat agree	Agree	Agree	Somewhat disagree		Somewhat disagree	Somewhat disagree	Somewhat agree	Somewhat disagree	Agree	Agree	Agree	Agree
75	2022-03-07 16:37:31	2022-03-07 16:41:43	complete	1	1	1	1	1	1	0	GP	England	South East	Don't know																51-75%	Disagree	Agree	Agree	Somewhat agree	Don't know	Don't know	Somewhat disagree	Don't know	Agree	Agree		Somewhat disagree	Agree	Don't know	Agree	Disagree	Disagree	Somewhat disagree	Disagree
76	2022-03-07 16:59:26	2022-03-18 15:33:55	complete	1	1	1	1	1	1	0	GP	England	South East	Don't know																26-50%	Somewhat disagree	Agree	Somewhat agree	Somewhat agree	Somewhat agree	Somewhat disagree	Somewhat disagree	Somewhat disagree	Agree	Agree		Somewhat agree	Agree	Don't know	Somewhat agree	Somewhat disagree	Somewhat disagree	Somewhat disagree	Disagree
77	2022-03-07 17:11:57	2022-03-07 17:18:08	complete	1	1	1	1	1	1	0	GP	England	London	Don't know															At the moment can access on request, notes screened and 3rd party information redacted	11-25%	Disagree	Agree	Disagree	Disagree	Somewhat agree	Somewhat agree	Disagree	Disagree	Agree	Somewhat agree	I worry that patients will send copies to medico legal companies to trawl through looking for mistakes	Disagree	Somewhat agree	Disagree	Somewhat disagree	Disagree	Don't know	Somewhat disagree	Somewhat disagree
78	2022-03-07 17:16:44	2022-03-07 17:21:02	complete	1	1	1	1	1	1	0	GP	England	South East	51-75%															I am in support of this action	11-25%	Agree	Somewhat disagree	Somewhat agree	Agree	Somewhat disagree	Agree	Agree	Agree	Somewhat agree	Disagree	It will vary from patient to patient, but overall be helpful for both clinicians and patients	Somewhat disagree	Somewhat disagree	Somewhat disagree	Somewhat disagree	Somewhat agree	Agree	Agree	Agree
79	2022-03-07 17:52:24	2022-03-07 18:01:48	complete	1	1	1	1	1	1	0	GP	England	West Midlands	11-25%															Quite a few have taken option of limited access, more and more are requesting full access	51-75%	Somewhat agree	Agree	Somewhat agree	Somewhat agree	Somewhat agree	Somewhat agree	Somewhat agree	Don't know	Agree	Agree	Yes, it worries me a great deal. The medical record is used to help trained clinician communicate safely with trained clinician. I have spent countless hours of my life picking up the pieces from a previous scheme to copy patients in to their clinic letters. What seemed like a great scheme to empower patients was for many a nightmare as they worried/misconstrued/etc.	Agree	Agree	Agree	Agree	Disagree	Disagree	Don't know	Disagree
80	2022-03-07 18:36:58	2022-03-07 18:41:13	complete	1	1	1	1	1	1	0	GP	England	North East	Don't know															Not routinely offered but patients ask.	26-50%	Somewhat agree	Agree	Agree	Somewhat agree	Somewhat disagree	Somewhat disagree	Somewhat disagree	Somewhat agree	Agree	Agree	It will lead to less documentation and difficulties with continuity of care.	Agree	Agree	Agree	Agree	Disagree	Disagree	Disagree	Disagree
81	2022-03-07 19:45:38	2022-03-07 19:49:21	complete	1	1	1	1	1	1	0	GP	England	North West	Don't know															n/a	51-75%	Somewhat disagree	Agree	Somewhat agree	Somewhat disagree	Don't know	Somewhat agree	Don't know	Don't know	Agree	Agree	Suspect it will be a bad idea, but not like we get any say in it	Somewhat disagree	Somewhat agree	Somewhat agree	Somewhat disagree	Somewhat agree	Somewhat disagree	Don't know	Disagree
82	2022-03-07 20:46:00	2022-03-07 20:48:54	complete	1	1	1	1	1	1	0	GP	England	Yorkshire and Humber	11-25%																26-50%	Somewhat agree	Somewhat agree	Agree	Somewhat agree	Somewhat agree	Somewhat agree	Somewhat agree	Don't know	Agree	Somewhat agree		Somewhat agree	Somewhat agree	Agree	Somewhat agree	Somewhat disagree	Somewhat disagree	Somewhat disagree	Disagree
85	2022-03-07 22:34:51	2022-03-07 22:40:14	complete	1	1	1	1	1	1	0	GP	England	North West	None	1	1	0	1	1	0	1	1	0	1	1	1	0	0		0-10%	Somewhat disagree	Agree	Somewhat agree	Don't know	Somewhat disagree	Agree	Don't know	Somewhat agree	Agree	Agree		Disagree	Agree	Somewhat agree	Somewhat disagree	Don't know	Somewhat agree	Somewhat agree	Somewhat disagree
86	2022-03-07 23:48:19	2022-03-07 23:54:57	complete	1	1	1	1	1	1	0	GP	England	Yorkshire and Humber	1-10%																76-100%	Somewhat agree	Somewhat disagree	Agree	Agree	Don't know	Agree	Agree	Agree	Agree	Disagree		Somewhat agree	Somewhat agree	Somewhat disagree	Disagree	Somewhat agree	Somewhat agree	Agree	Agree
87	2022-03-08 08:48:27	2022-03-08 09:00:05	complete	1	1	1	1	1	1	0	GP	England	London	26-50%																26-50%	Somewhat agree	Somewhat agree	Somewhat agree	Somewhat agree	Agree	Somewhat agree	Don't know	Disagree	Agree	Somewhat agree	So far I have had three formal complaints generated by full record access. One has taken up litigation and it was clearly used as a 'fishing' exercise to see if a case could be brought. The other asked about irrelevant entries made in the record 20 years ago . It is generating a huge amount of work.	Agree	Agree	Agree	Agree	Don't know	Disagree	Don't know	Agree
89	2022-03-08 09:25:45	2022-03-08 09:33:29	complete	1	1	1	1	1	1	0	GP	England	East of England	11-25%																51-75%	Agree	Somewhat disagree	Agree	Agree	Don't know	Agree	Agree	Don't know	Somewhat agree	Somewhat disagree		Agree	Agree	Don't know	Somewhat disagree	Don't know	Somewhat agree	Agree	Agree
92	2022-03-08 10:12:23	2022-03-08 10:15:58	complete	1	1	1	1	1	1	0	GP	England	London	76-100%																26-50%	Agree	Agree	Agree	Agree	Agree	Agree	Somewhat disagree	Somewhat agree	Agree	Agree		Agree	Don't know	Don't know	Agree	Somewhat disagree	Somewhat disagree	Somewhat disagree	Somewhat disagree
93	2022-03-08 10:16:39	2022-03-08 10:19:58	complete	1	1	1	1	1	1	0	GP	England	London	26-50%															nil	11-25%	Agree	Agree	Somewhat disagree	Somewhat disagree	Don't know	Somewhat agree	Somewhat disagree	Disagree	Agree	Agree	i think there is a big confidentiality concern and may have safe guarding issues	Agree	Agree	Somewhat disagree	Don't know	Disagree	Don't know	Somewhat disagree	Disagree
96	2022-03-08 12:57:13	2022-03-08 13:02:34	complete	1	1	1	1	1	1	0	GP	England	North East	11-25%															My patient population has a heavily aged demographic. The remainder are a mix of lower socioeconomic so unlikely to have a computer or middle class which likely are the 25% I am referring to.	26-50%	Don't know	Agree	Somewhat agree	Somewhat disagree	Somewhat agree	Disagree	Disagree	Somewhat disagree	Agree	Agree	Its a double edge sword - writing in notes is better than my predecessor but there will be times we write objectively especially when a patient is rude of abusive. This will not go down well the patient.	Agree	Somewhat disagree	Disagree	Agree	Disagree	Disagree	Disagree	Disagree
97	2022-03-08 13:15:47	2022-03-08 13:23:42	complete	1	1	1	1	1	1	0	GP	England	South West	1-10%															Many patients will not request this	76-100%	Somewhat agree	Somewhat agree	Agree	Agree	Agree	Agree	Agree	Somewhat agree	Somewhat agree	Don't know	can be very positive and encourage better partnership for many. Others may find queries - some of these will be reasonable	Somewhat disagree	Somewhat agree	Somewhat agree	Somewhat agree	Agree	Agree	Somewhat agree	Agree
98	2022-03-08 15:42:23	2022-03-08 15:44:03	complete	1	1	1	1	1	1	0	GP	England	South East	11-25%																11-25%	Somewhat agree	Agree	Somewhat agree	Somewhat agree	Agree	Somewhat agree	Somewhat agree	Somewhat agree	Agree	Agree		Agree	Agree	Agree	Agree	Somewhat agree	Somewhat agree	Somewhat agree	Somewhat agree
99	2022-03-08 18:17:33	2022-03-08 18:24:31	complete	1	1	1	1	1	1	0	GP	England	West Midlands	Don't know															Patients currently have access to main clinical problem areas and meds only - seems about right	26-50%	Disagree	Agree	Somewhat agree	Somewhat disagree	Disagree	Somewhat agree	Somewhat agree	Somewhat disagree	Agree	Agree	I already spend far too long discussing blood results and scan reports with patients who have access to them and don’t understand them. Fine for a private service in which that time is charged for, not NHS	Agree	Agree	Somewhat agree	Agree	Disagree	Disagree	Disagree	Disagree
100	2022-03-08 20:19:03	2022-03-08 20:56:37	complete	1	1	1	1	1	1	0	GP	England	South West	76-100%															I think it is a very poorly considered plan to offer such access. These notes are a medical tool and as such ate not wholly suitable to patients to access without context and without support / explanation. It is a political point scoring move disguised as 'transparency' and will cause sig emotional harm to patients and undoubtedly encroach further upon the time of over stretched clinicians in lie…	26-50%	Don't know	Agree	Don't know	Disagree	Don't know	Somewhat disagree	Somewhat disagree	Disagree	Agree	Agree	as before I think it unethical and has already caused significant problems for my practice wrt data protection issues that NHS England seemingly did not 'think of' before they swung open the data doors to patients. Even the teams we have been in contact with for the legal guidance to help manage these issues agree the process is ill conceived.	Agree	Agree	Agree	Agree	Disagree	Disagree	Disagree	Disagree
103	2022-03-09 09:24:59	2022-03-09 09:28:16	complete	1	1	1	1	1	1	0	GP	England	West Midlands	76-100%																51-75%	Agree	Agree	Agree	Agree	Agree	Agree	Agree	Disagree	Agree	Somewhat agree		Somewhat agree	Somewhat agree	Agree	Somewhat disagree	Somewhat agree	Disagree	Agree	Agree
104	2022-03-09 12:01:20	2022-03-09 12:08:37	complete	1	1	1	1	1	1	0	GP	England	South West	11-25%															I do not know could be all are offered but few take up the offer	0-10%	Somewhat agree	Somewhat agree	Agree	Somewhat agree	Agree	Agree	Agree	Somewhat agree	Agree	Agree	I think that many either would mis interpret or need a lot of time to help them interpret the contents.	Agree	Agree	Somewhat disagree	Somewhat disagree	Somewhat disagree	Somewhat agree	Somewhat agree	Somewhat agree
105	2022-03-09 13:43:52	2022-03-09 13:52:06	complete	1	1	1	1	1	1	0	GP	England	East Midlands	None	1	1	0	1	0	0	0	0	0	0	0	0	0	1	Currently our patients have very limited access to information. However, this is going to change very soon.	51-75%	Somewhat disagree	Somewhat agree	Somewhat agree	Disagree	Disagree	Somewhat agree	Somewhat disagree	Somewhat agree	Agree	Agree	I think it will be very different from patient to patient - some would really benefit from having access, but others would be more confused and worried. I think overall, it will be a lot more time and effort to give access with very few benefits. I think over time doctors will change the way they record information in the notes because patients will be reading them all.	Agree	Agree	Agree	Agree	Disagree	Disagree	Disagree	Disagree
108	2022-03-09 17:28:02	2022-03-09 17:34:07	complete	1	1	1	1	1	1	0	GP	England	Yorkshire and Humber	1-10%															from a point in time last year all new patient are offer this, and any other who request it	11-25%	Disagree	Agree	Disagree	Disagree	Somewhat agree	Somewhat disagree	Disagree	Somewhat agree	Agree	Agree	there is the potential for a massive increase in unefficient workload with this measure, by patients querying what is written arguing about it and so on, also what about safeguarding? there will be malicious access to vulnerable patients records	Somewhat disagree	Somewhat agree	Somewhat agree	Agree	Disagree	Disagree	Disagree	Disagree
109	2022-03-09 20:48:19	2022-03-09 20:55:28	complete	1	1	1	1	1	1	0	GP	England	North East	76-100%															All our patients are allowed to access all their information but most are probably not aware of this and of those that are most choose not to have this access	0-10%	Disagree	Agree	Disagree	Disagree	Agree	Disagree	Disagree	Disagree	Agree	Agree	It will create a massive amount of work for us if patients want to access all their records as they are supposed to be checked first	Agree	Agree	Agree	Agree	Disagree	Disagree	Disagree	Disagree
110	2022-03-09 23:55:02	2022-03-09 23:58:20	complete	1	1	1	1	1	1	0	GP	England	South West	76-100%															Problem lists Codes Mediations Allergies Documents Investigation results	51-75%	Somewhat disagree	Agree	Somewhat agree	Disagree	Somewhat disagree	Somewhat disagree	Somewhat disagree	Somewhat disagree	Agree	Agree	Significant concerns about release of information relating to safeguarding and domestic abuse	Somewhat agree	Agree	Agree	Agree	Agree	Disagree	Disagree	Disagree
111	2022-03-10 07:07:34	2022-03-10 07:10:16	complete	1	1	1	1	1	1	0	GP	England	South East	11-25%															only applies to younger patients with IT skills	11-25%	Somewhat agree	Somewhat disagree	Somewhat agree	Somewhat disagree	Somewhat agree	Somewhat agree	Somewhat agree	Somewhat agree	Somewhat agree	Somewhat agree	no	Somewhat disagree	Somewhat disagree	Somewhat agree	Agree	Somewhat agree	Somewhat disagree	Somewhat disagree	Somewhat disagree
112	2022-03-10 10:05:57	2022-03-10 10:08:53	complete	1	1	1	1	1	1	0	GP	England	West Midlands	76-100%															It is highly detrimental as patients can see clinicians thoughts and objective notes which may not fit with their subjective experience	Don't know	Disagree	Agree	Disagree	Disagree	Agree	Disagree	Disagree	Disagree	Agree	Agree		Disagree	Agree	Agree	Agree	Disagree	Disagree	Disagree	Disagree
114	2022-03-10 12:27:21	2022-03-10 12:35:04	complete	1	1	1	1	1	1	0	GP	England	South East	26-50%															have concerns about being able to access free text information, fewer concerns about coded information but nevertheless feel there will be lots of questions raised as a result of people seeing what our musings are, eg when listing potential differential diagnoses. Or when results come back abnormal/borderline, but we don't worry about them, pt will call up as they see they're abnormal. we have a …	51-75%	Somewhat agree	Agree	Somewhat agree	Somewhat agree	Somewhat agree	Somewhat agree	Somewhat disagree	Somewhat agree	Agree	Agree	see previous - I think I answered question regarding what would happen moving forward, not what currently happens.	Agree	Agree	Agree	Agree	Somewhat disagree	Somewhat disagree	Somewhat agree	Somewhat disagree
115	2022-03-10 13:19:25	2022-03-10 13:22:45	complete	1	1	1	1	1	1	0	GP	England	North West	1-10%																26-50%	Disagree	Agree	Somewhat agree	Don't know	Agree	Somewhat disagree	Somewhat disagree	Don't know	Agree	Agree		Agree	Agree	Agree	Agree	Disagree	Somewhat disagree	Don't know	Somewhat agree
116	2022-03-10 14:55:44	2022-03-10 14:59:24	complete	1	1	1	1	1	1	0	GP	England	London	76-100%															nil	26-50%	Somewhat agree	Agree	Somewhat agree	Somewhat agree	Somewhat agree	Somewhat agree	Agree	Agree	Somewhat agree	Somewhat agree	nil	Agree	Agree	Don't know	Somewhat agree	Somewhat agree	Somewhat agree	Somewhat agree	Somewhat agree
117	2022-03-10 15:28:48	2022-03-10 15:34:09	complete	1	1	1	1	1	1	0	GP	England	London	76-100%																51-75%	Agree	Agree	Agree	Agree	Agree	Agree	Agree	Somewhat agree	Agree	Agree		Agree	Agree	Somewhat agree	Somewhat agree	Somewhat agree	Somewhat agree	Somewhat agree	Disagree
118	2022-03-10 17:33:38	2022-03-10 17:54:44	complete	1	1	1	1	1	1	0	GP	England	London	11-25%															Happy for pt to access results, hospital letters and some consultation notes	51-75%	Somewhat agree	Agree	Somewhat agree	Don't know	Agree	Somewhat agree	Disagree	Disagree	Agree	Agree	It may create more work for the GP. An example there will be medical terms on the notes which the patient will want an explanation or rectify notes for minor inaccuracies. This just increases our already heavy workload.	Agree	Agree	Agree	Disagree	Disagree	Somewhat agree	Somewhat disagree	Disagree
122	2022-03-11 08:53:49	2022-03-11 08:57:08	complete	1	1	1	1	1	1	0	GP	England	West Midlands	1-10%															most seem uninterested beyond test results	26-50%	Somewhat agree	Somewhat agree	Somewhat agree	Don't know	Somewhat disagree	Somewhat agree	Somewhat agree	Don't know	Agree	Somewhat agree	none	Somewhat agree	Somewhat agree	Don't know	Somewhat agree	Somewhat disagree	Don't know	Somewhat agree	Somewhat agree
124	2022-03-11 14:31:22	2022-03-11 14:35:03	complete	1	1	1	1	1	1	0	GP	England	South East	1-10%															Minimal currently	51-75%	Agree	Somewhat disagree	Agree	Somewhat agree	Somewhat agree	Agree	Agree	Agree	Agree	Don't know	I think it is long overdue, but clinicians will need to learn to use less jargon.	Somewhat disagree	Somewhat disagree	Disagree	Disagree	Agree	Agree	Agree	Agree
125	2022-03-11 16:36:32	2022-03-11 16:42:21	complete	1	1	1	1	1	1	0	GP	England	South West	26-50%																51-75%	Somewhat disagree	Agree	Somewhat agree	Somewhat agree	Somewhat disagree	Somewhat agree	Disagree	Don't know	Agree	Somewhat agree		Somewhat agree	Somewhat agree	Don't know	Disagree	Disagree	Disagree	Disagree	Don't know
126	2022-03-11 17:15:02	2022-03-11 17:19:08	complete	1	1	1	1	1	1	0	GP	England	East Midlands	11-25%																11-25%	Disagree	Somewhat agree	Somewhat disagree	Agree	Agree	Somewhat agree	Somewhat disagree	Disagree	Disagree	Agree		Agree	Agree	Disagree	Agree	Somewhat disagree	Somewhat disagree	Somewhat disagree	Somewhat agree
128	2022-03-11 20:12:41	2022-03-11 20:16:19	complete	1	1	1	1	1	1	0	GP	England	London	76-100%															Many pts are not aware they can access their notes	11-25%	Agree	Agree	Somewhat agree	Somewhat agree	Don't know	Somewhat agree	Somewhat agree	Somewhat disagree	Agree	Agree	Access will cause a lot of misinterpretation and needless worry amongst pts	Agree	Agree	Don't know	Somewhat agree	Disagree	Disagree	Disagree	Somewhat disagree
129	2022-03-11 22:39:17	2022-03-11 22:49:48	complete	1	1	1	1	1	1	0	GP	England	North West	76-100%															All listed above	51-75%	Somewhat agree	Agree	Somewhat agree	Somewhat agree	Don't know	Somewhat agree	Somewhat agree	Don't know	Agree	Somewhat agree	None	Somewhat disagree	Somewhat agree	Somewhat disagree	Disagree	Agree	Somewhat agree	Somewhat agree	Agree
130	2022-03-12 04:40:23	2022-03-12 09:17:43	complete	1	1	1	1	1	1	0	GP	England	London	Don't know															I am a GP locum in a poorer area . Not that many are using the NHS App .Those that are have full access .	51-75%	Agree	Somewhat disagree	Agree	Somewhat agree	Somewhat disagree	Agree	Agree	Agree	Somewhat disagree	Disagree	My parents in their 70s have full access . It helps them. If they want to ask questions they sometimes ask me and can give me proper information . I would like full access . I only have meds and immunisation . I am afraid the in patients will see my poor typing skills but have presumed full access to notes since 2000 .	Somewhat agree	Disagree	Agree	Somewhat disagree	Agree	Agree	Agree	Agree
131	2022-03-12 08:31:02	2022-03-12 08:42:35	complete	1	1	1	1	1	1	0	GP	England	North West	Don't know																11-25%	Disagree	Agree	Disagree	Disagree	Somewhat agree	Somewhat disagree	Somewhat disagree	Disagree	Agree	Agree	I don’t consider it helpful or constructive for neither patients nor health care professionals.	Agree	Agree	Agree	Agree	Disagree	Disagree	Disagree	Disagree
132	2022-03-12 17:24:51	2022-03-12 17:33:09	complete	1	1	1	1	1	1	0	GP	England	North West	76-100%															patients have the right to access their records. if there were any costs involved, the practice should not be expected to cover that cost	76-100%	Disagree	Agree	Disagree	Disagree	Disagree	Disagree	Disagree	Somewhat agree	Agree	Agree	concern about the timing when we are just recovering from the impact of COVID	Agree	Agree	Somewhat disagree	Somewhat disagree	Disagree	Disagree	Disagree	Don't know
133	2022-03-12 22:30:03	2022-03-12 22:38:23	complete	1	1	1	1	1	1	0	GP	England	Yorkshire and Humber	76-100%																11-25%	Somewhat disagree	Agree	Somewhat agree	Somewhat disagree	Somewhat disagree	Don't know	Don't know	Disagree	Agree	Agree		Agree	Agree	Somewhat agree	Somewhat agree	Disagree	Disagree	Disagree	Disagree
134	2022-03-14 07:00:40	2022-03-14 07:06:00	complete	1	1	1	1	1	1	0	GP	England	London	None	1	1	0	0	1	0	1	1	0	1	1	1	0	0		11-25%	Don't know	Don't know	Don't know	Don't know	Somewhat agree	Don't know	Don't know	Don't know	Somewhat agree	Somewhat agree		Don't know	Somewhat agree	Somewhat disagree	Somewhat disagree	Somewhat disagree	Somewhat disagree	Somewhat disagree	Don't know
135	2022-03-14 08:48:26	2022-03-14 08:54:33	complete	1	1	1	1	1	1	0	GP	England	East Midlands	11-25%																51-75%	Agree	Somewhat agree	Agree	Agree	Agree	Agree	Agree	Somewhat disagree	Agree	Somewhat agree		Somewhat agree	Somewhat agree	Somewhat agree	Somewhat agree	Somewhat disagree	Somewhat agree	Somewhat agree	Somewhat agree
136	2022-03-14 11:04:12	2022-03-14 11:07:00	complete	1	1	1	1	1	1	0	GP	England	West Midlands	Don't know																26-50%	Don't know	Agree	Don't know	Don't know	Somewhat agree	Don't know	Don't know	Somewhat disagree	Agree	Somewhat agree		Agree	Agree	Agree	Agree	Somewhat disagree	Don't know	Don't know	Don't know
137	2022-03-14 22:47:08	2022-03-14 22:52:59	complete	1	1	1	1	1	1	0	GP	England	South West	1-10%																51-75%	Somewhat agree	Agree	Somewhat agree	Somewhat agree	Agree	Agree	Somewhat agree	Somewhat disagree	Agree	Somewhat agree		Agree	Agree	Somewhat disagree	Somewhat agree	Somewhat disagree	Somewhat disagree	Somewhat agree	Somewhat disagree
138	2022-03-15 12:11:35	2022-03-15 12:15:12	complete	1	1	1	1	1	1	0	GP	England	East of England	Don't know															none	11-25%	Somewhat agree	Agree	Disagree	Disagree	Agree	Somewhat disagree	Somewhat disagree	Somewhat disagree	Somewhat agree	Agree	no	Agree	Agree	Somewhat disagree	Agree	Disagree	Disagree	Disagree	Disagree
140	2022-03-15 18:49:17	2022-03-15 18:52:29	complete	1	1	1	1	1	1	0	GP	England	North West	None	0	1	0	1	1	0	1	1	0	1	1	1	0	0		11-25%	Somewhat agree	Agree	Somewhat disagree	Somewhat disagree	Somewhat disagree	Somewhat agree	Somewhat agree	Somewhat disagree	Agree	Agree		Agree	Agree	Somewhat disagree	Agree	Disagree	Disagree	Disagree	Somewhat disagree
142	2022-03-15 19:03:05	2022-03-15 19:06:56	complete	1	1	1	1	1	1	0	GP	England	East Midlands	26-50%																51-75%	Somewhat agree	Somewhat agree	Somewhat agree	Somewhat agree	Somewhat agree	Somewhat disagree	Somewhat agree	Somewhat disagree	Agree	Somewhat agree		Somewhat agree	Somewhat agree	Somewhat agree	Agree	Somewhat disagree	Somewhat disagree	Somewhat disagree	Somewhat disagree
143	2022-03-15 19:55:48	2022-03-15 20:04:23	complete	1	1	1	1	1	1	0	GP	England	North East	None	1	1	0	0	0	0	1	1	0	1	1	1	1	0	The systems are not yet operational.	11-25%	Somewhat disagree	Somewhat agree	Somewhat agree	Somewhat agree	Don't know	Somewhat agree	Don't know	Don't know	Somewhat agree	Somewhat agree	I think it will make it very difficult for me to write up my notes properly. Currently they are for me to document, share thoughts, weigh up options and communicate plans to my colleagues. If patients can read all my comments they will have to be written as if they are reading them. This is not the purpose of my comments. I think it will cause conflict. They are already leaving comments in the re…	Somewhat agree	Agree	Somewhat agree	Agree	Disagree	Disagree	Disagree	Disagree
144	2022-03-15 22:03:19	2022-03-15 22:08:13	complete	1	1	1	1	1	1	0	GP	England	London	1-10%																11-25%	Disagree	Agree	Somewhat disagree	Somewhat disagree	Agree	Somewhat agree	Disagree	Disagree	Agree	Agree		Somewhat agree	Agree	Somewhat agree	Agree	Disagree	Disagree	Somewhat disagree	Somewhat disagree
145	2022-03-15 22:41:19	2022-03-15 22:45:31	complete	1	1	1	1	1	1	0	GP	England	South West	1-10%																26-50%	Agree	Agree	Somewhat agree	Somewhat agree	Agree	Somewhat agree	Somewhat agree	Somewhat disagree	Agree	Agree		Somewhat agree	Agree	Somewhat disagree	Agree	Disagree	Somewhat disagree	Somewhat disagree	Disagree
146	2022-03-16 08:05:02	2022-03-18 13:29:23	complete	1	1	1	1	1	1	0	GP	England	West Midlands	11-25%															May lead to complaints, breakdown of dr pt relationship due to misunderstanding of information contained and consultation notes written within record. Many hours of time dealt dealing with pt's misinterpretation of medical information already.	11-25%	Somewhat agree	Agree	Somewhat agree	Somewhat disagree	Somewhat disagree	Somewhat disagree	Somewhat agree	Somewhat agree	Agree	Agree		Somewhat agree	Agree	Agree	Agree	Somewhat disagree	Somewhat disagree	Don't know	Somewhat disagree
147	2022-03-16 08:18:03	2022-03-16 08:22:51	complete	1	1	1	1	1	1	0	GP	England	South East	Don't know																26-50%	Disagree	Agree	Somewhat agree	Somewhat agree	Agree	Disagree	Disagree	Somewhat disagree	Agree	Agree		Somewhat agree	Somewhat agree	Agree	Somewhat agree	Somewhat disagree	Somewhat disagree	Somewhat disagree	Disagree
148	2022-03-16 08:31:52	2022-03-16 08:35:34	complete	1	1	1	1	1	1	0	GP	England	East Midlands	76-100%																26-50%	Somewhat agree	Agree	Somewhat agree	Somewhat disagree	Somewhat agree	Somewhat disagree	Somewhat disagree	Disagree	Agree	Agree	seeing results is particularly unhelpful	Somewhat agree	Agree	Somewhat agree	Somewhat agree	Somewhat disagree	Somewhat disagree	Disagree	Disagree
151	2022-03-16 08:56:54	2022-03-17 16:52:03	complete	1	1	1	1	1	1	0	GP	England	Yorkshire and Humber	1-10%																26-50%	Agree	Agree	Agree	Agree	Agree	Somewhat agree	Somewhat agree	Somewhat agree	Agree	Agree		Agree	Agree	Agree	Agree	Disagree	Disagree	Disagree	Somewhat agree
152	2022-03-16 08:58:45	2022-03-16 09:39:29	complete	1	1	1	1	1	1	0	GP	England	West Midlands	1-10%															Only potentially harmful information should be excluded	26-50%	Somewhat agree	Somewhat agree	Somewhat agree	Somewhat agree	Somewhat disagree	Agree	Somewhat agree	Somewhat agree	Agree	Somewhat agree	Will be very beneficial to some and confusing and worrying to others	Somewhat disagree	Somewhat agree	Somewhat disagree	Somewhat disagree	Somewhat agree	Somewhat agree	Somewhat agree	Somewhat agree
153	2022-03-16 09:48:45	2022-03-16 09:51:49	complete	1	1	1	1	1	1	0	GP	England	South East	None	1	1	0	1	1	0	0	0	0	0	0	0	0	1		26-50%	Somewhat agree	Agree	Somewhat disagree	Somewhat disagree	Disagree	Somewhat disagree	Somewhat disagree	Somewhat disagree	Agree	Agree		Agree	Agree	Somewhat disagree	Somewhat agree	Disagree	Disagree	Disagree	Disagree
156	2022-03-16 11:00:48	2022-03-16 11:04:01	complete	1	1	1	1	1	1	0	GP	England	East of England	11-25%																76-100%	Agree	Somewhat agree	Agree	Agree	Somewhat disagree	Agree	Somewhat agree	Somewhat agree	Agree	Somewhat agree		Somewhat agree	Somewhat agree	Somewhat agree	Agree	Somewhat disagree	Somewhat disagree	Disagree	Somewhat disagree
158	2022-03-16 12:19:11	2022-03-16 12:33:25	complete	1	1	1	1	1	1	0	GP	England	South West	26-50%																76-100%	Agree	Agree	Agree	Somewhat agree	Somewhat agree	Agree	Somewhat agree	Somewhat agree	Agree	Somewhat agree	the language that clinicians use could be confusing and worrying- we would write suggestions or concerns so that ourselves or other subsequent clinicians will understand what we are trying to rule out or look for- this may include more worrying diagnosis like cancer. we also would include negative findings which again out of context could be concerning for a patient.	Don't know	Disagree	Don't know	Somewhat agree	Somewhat disagree	Don't know	Somewhat agree	Disagree
160	2022-03-16 14:35:54	2022-03-16 15:11:25	complete	1	1	1	1	1	1	0	GP	England	South East	76-100%															patients need to apply for extended access and can then access free text and results	11-25%	Somewhat agree	Somewhat agree	Somewhat agree	Somewhat agree	Disagree	Somewhat agree	Somewhat agree	Somewhat agree	Somewhat agree	Somewhat disagree		Somewhat disagree	Somewhat disagree	Somewhat disagree	Somewhat agree	Don't know	Don't know	Somewhat agree	Somewhat agree
161	2022-03-16 15:23:45	2022-03-16 15:29:43	complete	1	1	1	1	1	1	0	GP	England	South West	None	1	1	0	0	1	0	1	0	0	1	1	0	0	0		51-75%	Somewhat disagree	Agree	Somewhat agree	Somewhat agree	Don't know	Somewhat agree	Somewhat agree	Somewhat agree	Agree	Somewhat agree	I suspect we will be flooded with queries about test results therefore increasing the workload	Somewhat agree	Agree	Don't know	Agree	Somewhat disagree	Somewhat disagree	Somewhat disagree	Somewhat disagree
163	2022-03-16 18:01:31	2022-03-16 18:06:59	complete	1	1	1	1	1	1	0	GP	England	South East	Don't know																26-50%	Agree	Agree	Agree	Somewhat agree	Somewhat agree	Somewhat agree	Somewhat agree	Don't know	Agree	Somewhat agree	I think it would be a time-consuming headache with massive redaction required to protect third parties	Somewhat agree	Agree	Somewhat agree	Agree	Don't know	Somewhat disagree	Somewhat disagree	Disagree
164	2022-03-17 07:23:55	2022-03-18 13:39:25	complete	1	1	1	1	1	1	0	GP	England	South East	Don't know																51-75%	Somewhat disagree	Agree	Somewhat agree	Somewhat agree	Somewhat agree	Somewhat disagree	Disagree	Somewhat disagree	Agree	Somewhat agree		Somewhat agree	Somewhat agree	Don't know	Somewhat agree	Disagree	Somewhat disagree	Somewhat disagree	Somewhat disagree
165	2022-03-17 08:29:26	2022-03-17 08:33:23	complete	1	1	1	1	1	1	0	GP	England	East of England	11-25%															We are so busy now we are cutting down on private reports etc do suggest patients use online access themselves	26-50%	Somewhat disagree	Somewhat agree	Somewhat disagree	Somewhat disagree	Somewhat agree	Somewhat disagree	Somewhat disagree	Somewhat agree	Agree	Somewhat agree		Somewhat disagree	Somewhat agree	Somewhat agree	Somewhat agree	Somewhat disagree	Somewhat disagree	Somewhat disagree	Somewhat disagree
166	2022-03-17 11:01:37	2022-03-17 11:05:37	complete	1	1	1	1	1	1	0	GP	England	South West	76-100%																26-50%	Somewhat disagree	Agree	Somewhat disagree	Somewhat disagree	Somewhat agree	Somewhat agree	Somewhat disagree	Somewhat disagree	Agree	Agree		Agree	Agree	Disagree	Agree	Disagree	Disagree	Disagree	Disagree
167	2022-03-17 13:48:25	2022-03-17 14:05:16	complete	1	1	1	1	1	1	0	GP	England	North West	1-10%															need to be careful for victims of domestic abuse, who is accessing their private information, this is a worry, what if someone is forced to give access to another person?	Don't know	Somewhat agree	Somewhat agree	Somewhat agree	Don't know	Agree	Somewhat agree	Somewhat agree	Agree	Agree	Somewhat agree		Somewhat agree	Agree	Somewhat agree	Don't know	Somewhat agree	Somewhat agree	Don't know	Somewhat agree
168	2022-03-17 23:09:38	2022-03-17 23:15:37	complete	1	1	1	1	1	1	0	GP	England	North East	None	1	1	0	1	1	0	1	1	0	1	1	1	0	0		11-25%	Don't know	Agree	Don't know	Don't know	Somewhat agree	Don't know	Don't know	Don't know	Agree	Don't know		Agree	Agree	Don't know	Somewhat agree	Disagree	Don't know	Don't know	Don't know
169	2022-03-18 10:05:06	2022-03-18 10:08:40	complete	1	1	1	1	1	1	0	GP	England	East of England	11-25%															usually occurs at set moments like chnaging practices or when registering for onling medication ordering	26-50%	Somewhat disagree	Agree	Somewhat agree	Somewhat agree	Agree	Agree	Somewhat disagree	Somewhat agree	Agree	Agree	none	Somewhat agree	Somewhat agree	Somewhat disagree	Agree	Disagree	Somewhat disagree	Somewhat disagree	Somewhat disagree
170	2022-03-18 10:24:07	2022-03-18 10:27:11	complete	1	1	1	1	1	1	0	GP	England	London	11-25%															Working to improve access Being guided by LMC/CCG/NHSE/NHS Digital	26-50%	Agree	Somewhat agree	Agree	Agree	Somewhat disagree	Somewhat agree	Somewhat agree	Agree	Agree	Somewhat disagree	Added work-load	Agree	Somewhat agree	Somewhat disagree	Somewhat agree	Somewhat agree	Somewhat agree	Somewhat disagree	Somewhat agree
171	2022-03-18 13:07:54	2022-03-18 13:24:21	complete	1	1	1	1	1	1	0	GP	England	South East	1-10%															Limited access provided to healthcare records - the NHS app or Patient access app link into limited primary care data but no secondary care information. Blood investigations, prescriptions meds, vaccinations and some letters and anotated notes	0-10%	Agree	Disagree	Agree	Somewhat agree	Agree	Agree	Agree	Somewhat agree	Agree	Somewhat disagree	There will need to be some training or patient centred language that would help some patients	Disagree	Disagree	Somewhat agree	Somewhat agree	Agree	Agree	Agree	Agree
173	2022-03-18 13:13:48	2022-03-18 13:18:16	complete	1	1	1	1	1	1	0	GP	England	South East	None	1	1	0	1	0	0	1	1	0	1	0	0	0	0		26-50%	Somewhat disagree	Agree	Somewhat disagree	Somewhat disagree	Somewhat agree	Somewhat disagree	Somewhat agree	Somewhat disagree	Agree	Somewhat agree		Agree	Somewhat agree	Somewhat agree	Somewhat agree	Disagree	Somewhat disagree	Somewhat disagree	Somewhat disagree
174	2022-03-18 13:15:23	2022-03-18 13:17:52	complete	1	1	1	1	1	1	0	GP	England	South West	1-10%																51-75%	Somewhat agree	Somewhat agree	Agree	Agree	Somewhat disagree	Somewhat agree	Somewhat agree	Somewhat agree	Agree	Somewhat agree		Somewhat agree	Agree	Don't know	Somewhat agree	Don't know	Don't know	Don't know	Somewhat disagree
175	2022-03-18 13:30:22	2022-03-18 13:32:15	complete	1	1	1	1	1	1	0	GP	England	London	Don't know																76-100%	Agree	Agree	Agree	Agree	Agree	Agree	Agree	Somewhat agree	Agree	Disagree		Somewhat agree	Somewhat agree	Somewhat agree	Somewhat agree	Agree	Agree	Agree	Agree
177	2022-03-18 13:37:21	2022-03-18 13:43:12	complete	1	1	1	1	1	1	0	GP	England	East Midlands	26-50%																11-25%	Somewhat agree	Somewhat agree	Somewhat agree	Somewhat disagree	Somewhat disagree	Somewhat agree	Somewhat agree	Somewhat agree	Agree	Somewhat agree		Somewhat agree	Somewhat agree	Disagree	Disagree	Don't know	Somewhat disagree	Somewhat disagree	Somewhat agree
179	2022-03-18 13:41:29	2022-03-18 13:45:40	complete	1	1	1	1	1	1	0	GP	England	North East	76-100%																51-75%	Somewhat agree	Somewhat agree	Agree	Agree	Somewhat agree	Agree	Somewhat agree	Somewhat agree	Agree	Agree		Somewhat agree	Agree	Somewhat agree	Agree	Somewhat agree	Somewhat agree	Somewhat agree	Somewhat agree
180	2022-03-18 13:50:00	2022-03-18 13:54:07	complete	1	1	1	1	1	1	0	GP	England	North West	Don't know															Most can see a summary care record - repeat meds, recent test results, main problems	26-50%	Somewhat disagree	Agree	Somewhat agree	Somewhat agree	Somewhat agree	Somewhat agree	Somewhat disagree	Somewhat disagree	Agree	Agree		Somewhat agree	Somewhat agree	Don't know	Somewhat agree	Somewhat disagree	Somewhat disagree	Somewhat disagree	Somewhat disagree
181	2022-03-18 13:53:11	2022-03-18 13:55:51	complete	1	1	1	1	1	1	0	GP	England	South West	11-25%																11-25%	Don't know	Somewhat disagree	Somewhat agree	Somewhat agree	Somewhat disagree	Somewhat agree	Somewhat agree	Somewhat agree	Agree	Agree		Somewhat agree	Agree	Somewhat disagree	Disagree	Disagree	Somewhat disagree	Somewhat disagree	Somewhat agree
182	2022-03-18 13:54:46	2022-03-18 13:59:10	complete	1	1	1	1	1	1	0	GP	England	South East	51-75%															Generally helpful and slightly decreases our work	76-100%	Agree	Somewhat disagree	Agree	Agree	Somewhat agree	Agree	Agree	Somewhat agree	Somewhat agree	Disagree	No	Agree	Somewhat agree	Somewhat disagree	Agree	Somewhat agree	Somewhat agree	Somewhat disagree	Agree
183	2022-03-18 14:09:26	2022-03-18 14:14:26	complete	1	1	1	1	1	1	0	GP	England	East of England	Don't know															None	26-50%	Somewhat agree	Somewhat agree	Somewhat agree	Somewhat agree	Somewhat disagree	Somewhat agree	Somewhat agree	Somewhat agree	Somewhat agree	Somewhat disagree	None	Agree	Agree	Somewhat agree	Disagree	Somewhat agree	Somewhat agree	Somewhat agree	Somewhat agree
184	2022-03-18 14:24:29	2022-03-18 14:27:49	complete	1	1	1	1	1	1	0	GP	England	North West	1-10%															Don't know if they will use it	0-10%	Disagree	Agree	Somewhat disagree	Somewhat disagree	Somewhat agree	Disagree	Disagree	Somewhat disagree	Somewhat agree	Agree		Agree	Agree	Somewhat agree	Somewhat agree	Disagree	Disagree	Disagree	Disagree
185	2022-03-18 14:27:36	2022-03-18 14:35:15	complete	1	1	1	1	1	1	0	GP	England	London	26-50%																26-50%	Somewhat disagree	Agree	Somewhat disagree	Somewhat agree	Disagree	Agree	Disagree	Somewhat agree	Agree	Disagree	no	Somewhat agree	Somewhat agree	Disagree	Disagree	Somewhat agree	Somewhat disagree	Somewhat disagree	Somewhat disagree
186	2022-03-18 14:31:03	2022-03-18 14:35:09	complete	1	1	1	1	1	1	0	GP	England	South West	None	1	1	0	0	1	0	1	1	0	1	1	1	0	0		26-50%	Don't know	Somewhat agree	Agree	Somewhat agree	Somewhat agree	Don't know	Somewhat agree	Don't know	Agree	Agree		Somewhat agree	Somewhat agree	Somewhat agree	Agree	Somewhat disagree	Don't know	Somewhat agree	Somewhat agree
187	2022-03-18 14:31:20	2022-03-18 14:35:06	complete	1	1	1	1	1	1	0	GP	England	South East	11-25%															its difficult for patients to interpret the information without context or appropriate knowledge	11-25%	Somewhat disagree	Agree	Somewhat agree	Don't know	Agree	Disagree	Somewhat agree	Disagree	Agree	Agree		Agree	Agree	Agree	Somewhat agree	Disagree	Disagree	Don't know	Don't know
188	2022-03-18 14:39:13	2022-03-18 14:43:51	complete	1	1	1	1	1	1	0	GP	England	South East	26-50%																51-75%	Don't know	Somewhat agree	Somewhat agree	Don't know	Agree	Somewhat agree	Somewhat disagree	Somewhat disagree	Agree	Agree	I am concerned about how much extra time will be needed to explain things	Somewhat agree	Agree	Don't know	Agree	Somewhat disagree	Somewhat disagree	Somewhat disagree	Somewhat disagree
189	2022-03-18 14:54:37	2022-03-18 14:58:13	complete	1	1	1	1	1	1	0	GP	England	London	11-25%																26-50%	Somewhat disagree	Somewhat agree	Somewhat agree	Somewhat agree	Agree	Somewhat agree	Somewhat disagree	Don't know	Agree	Somewhat agree		Disagree	Somewhat agree	Somewhat agree	Agree	Somewhat disagree	Somewhat disagree	Disagree	Agree
191	2022-03-18 15:02:11	2022-03-18 15:04:22	complete	1	1	1	1	1	1	0	GP	England	London	51-75%																76-100%	Disagree	Agree	Disagree	Disagree	Somewhat disagree	Disagree	Disagree	Disagree	Agree	Agree	Don't think it is a good idea	Agree	Agree	Agree	Agree	Disagree	Disagree	Disagree	Disagree
192	2022-03-18 15:02:54	2022-03-18 15:07:17	complete	1	1	1	1	1	1	0	GP	England	North East	1-10%																11-25%	Somewhat agree	Agree	Agree	Somewhat agree	Agree	Somewhat agree	Somewhat agree	Somewhat disagree	Agree	Agree	I think it will be a polarized group who want access and are likely to need time to discuss questions and issues prior to starting an actual consult. i think it isnt necessary	Somewhat agree	Agree	Somewhat agree	Somewhat disagree	Disagree	Somewhat disagree	Somewhat disagree	Disagree
193	2022-03-18 15:05:32	2022-03-18 15:08:02	complete	1	1	1	1	1	1	0	GP	England	West Midlands	11-25%																51-75%	Agree	Somewhat disagree	Agree	Agree	Somewhat agree	Agree	Agree	Don't know	Agree	Somewhat agree		Disagree	Somewhat disagree	Somewhat disagree	Somewhat disagree	Somewhat disagree	Somewhat agree	Somewhat agree	Agree
195	2022-03-18 15:55:33	2022-03-18 15:59:59	complete	1	1	1	1	1	1	0	GP	England	East Midlands	Don't know															Partial access to summary records	11-25%	Somewhat disagree	Agree	Somewhat agree	Somewhat disagree	Don't know	Somewhat agree	Somewhat agree	Don't know	Agree	Somewhat agree	No	Agree	Agree	Don't know	Agree	Don't know	Don't know	Don't know	Somewhat disagree
196	2022-03-18 15:59:37	2022-03-18 16:12:26	complete	1	1	1	1	1	1	0	GP	England	West Midlands	26-50%															The computer system I use will give patients an almost non coherent churn out of medical notes and data. I’m not sure how useful this will be to the average patient	76-100%	Disagree	Somewhat agree	Somewhat disagree	Don't know	Agree	Somewhat agree	Somewhat disagree	Somewhat disagree	Somewhat agree	Agree	I feel most will disagree with diagnoses and problem headings which could damage the doctor patient relationship	Agree	Agree	Somewhat agree	Somewhat disagree	Somewhat agree	Somewhat disagree	Somewhat disagree	Somewhat agree
197	2022-03-18 16:08:53	2022-03-18 16:14:19	complete	1	1	1	1	1	1	0	GP	England	Yorkshire and Humber	26-50%															Helpful empowering	26-50%	Somewhat agree	Somewhat agree	Agree	Somewhat agree	Somewhat agree	Somewhat agree	Somewhat agree	Somewhat agree	Agree	Somewhat agree	May lead to more consultations and queries	Somewhat agree	Agree	Somewhat agree	Agree	Somewhat agree	Somewhat agree	Somewhat agree	Somewhat agree
199	2022-03-18 17:08:11	2022-03-18 17:24:43	complete	1	1	1	1	1	1	0	GP	England	London	51-75%																Don't know	Disagree	Agree	Somewhat agree	Somewhat agree	Somewhat agree	Agree	Agree	Somewhat agree	Agree	Somewhat agree		Agree	Somewhat agree	Somewhat agree	Somewhat disagree	Somewhat disagree	Somewhat disagree	Somewhat agree	Somewhat disagree
200	2022-03-18 17:37:25	2022-03-18 17:53:14	complete	1	1	1	1	1	1	0	GP	England	East Midlands	Don't know															retrospective application to view records which were made under different rules is very tricky. Free text comments will be taken out of context, borderline results which are normal will provoke enquiries and the big risk is massive workload to reassure patients that borderline results in fit healthy individuals don't need investigating. I would change my record keeping and it would be worse. I co…	0-10%	Somewhat agree	Agree	Disagree	Somewhat agree	Agree	Agree	Somewhat disagree	Disagree	Agree	Agree	those who look will be: 1 the worried well 2 those with a grudge 3 those looking for chance to complain. without being able to discuss / put in context any comment / content totally free access will make healthcare worse and records won't contain the information you need to manage people well	Agree	Agree	Somewhat agree	Agree	Disagree	Disagree	Disagree	Disagree
201	2022-03-18 18:24:07	2022-03-18 18:27:15	complete	1	1	1	1	1	1	0	GP	England	London	11-25%																26-50%	Somewhat agree	Agree	Somewhat agree	Somewhat disagree	Somewhat agree	Somewhat agree	Somewhat disagree	Somewhat disagree	Agree	Somewhat agree		Agree	Agree	Agree	Agree	Somewhat disagree	Somewhat agree	Somewhat disagree	Somewhat agree
202	2022-03-18 18:39:00	2022-03-18 18:43:09	complete	1	1	1	1	1	1	0	GP	England	North West	76-100%																0-10%	Somewhat agree	Somewhat agree	Somewhat disagree	Somewhat disagree	Somewhat disagree	Somewhat agree	Somewhat disagree	Somewhat agree	Somewhat agree	Somewhat agree		Somewhat disagree	Somewhat agree	Somewhat disagree	Somewhat agree	Somewhat disagree	Somewhat agree	Somewhat disagree	Somewhat agree
203	2022-03-18 19:42:27	2022-03-18 19:45:47	complete	1	1	1	1	1	1	0	GP	England	South East	11-25%															We have been trying to give full access for some time	11-25%	Somewhat agree	Somewhat agree	Agree	Agree	Somewhat agree	Agree	Agree	Don't know	Agree	Don't know	It’s inevitable but worry about historic information entered by retired doctors and patients asking to redact information	Somewhat disagree	Somewhat agree	Don't know	Don't know	Somewhat agree	Somewhat agree	Agree	Agree
209	2022-03-19 21:08:16	2022-03-19 21:12:56	complete	1	1	1	1	1	1	0	GP	England	West Midlands	26-50%																51-75%	Somewhat agree	Agree	Somewhat agree	Somewhat agree	Somewhat agree	Somewhat disagree	Somewhat agree	Somewhat agree	Agree	Agree	It will change how we document, will take longer and will potentially impair communication between professionals	Agree	Agree	Somewhat agree	Agree	Somewhat disagree	Somewhat disagree	Somewhat disagree	Disagree
210	2022-03-19 22:16:36	2022-03-19 22:22:54	complete	1	1	1	1	1	1	0	GP	England	South East	76-100%																51-75%	Disagree	Agree	Somewhat disagree	Somewhat disagree	Somewhat disagree	Somewhat agree	Somewhat disagree	Somewhat disagree	Agree	Somewhat agree		Somewhat agree	Agree	Somewhat agree	Disagree	Disagree	Somewhat disagree	Disagree	Disagree
211	2022-03-19 22:53:04	2022-03-19 23:03:38	complete	1	1	1	1	1	1	0	GP	England	North West	Don't know																26-50%	Somewhat agree	Somewhat disagree	Agree	Somewhat agree	Somewhat agree	Somewhat agree	Somewhat agree	Somewhat agree	Agree	Somewhat agree		Somewhat agree	Somewhat agree	Somewhat agree	Agree	Somewhat disagree	Somewhat disagree	Somewhat agree	Somewhat disagree
212	2022-03-20 11:27:36	2022-03-20 11:30:57	complete	1	1	1	1	1	1	0	GP	England	North West	51-75%																76-100%	Somewhat disagree	Agree	Somewhat disagree	Somewhat disagree	Somewhat disagree	Somewhat disagree	Somewhat disagree	Disagree	Agree	Agree		Agree	Agree	Agree	Agree	Somewhat disagree	Disagree	Disagree	Disagree
214	2022-03-20 17:56:37	2022-03-20 18:05:32	complete	1	1	1	1	1	1	0	GP	England	East Midlands	1-10%															Currently there is little interest in patients to obtain full access without having a compelling reason to do so.	11-25%	Somewhat agree	Agree	Somewhat agree	Agree	Somewhat disagree	Somewhat agree	Somewhat agree	Agree	Agree	Somewhat disagree	This will very much depend on the individual, their perception of health, wanting to be responsible for their own health and health anxieties.	Somewhat agree	Somewhat agree	Somewhat disagree	Agree	Somewhat disagree	Somewhat disagree	Somewhat disagree	Disagree
216	2022-03-21 06:17:26	2022-03-21 06:26:45	complete	1	1	1	1	1	1	0	GP	England	North West	76-100%															Its about them but most are not interested	0-10%	Agree	Somewhat agree	Agree	Somewhat agree	Somewhat agree	Agree	Somewhat agree	Agree	Agree	Somewhat agree	there is a risk they will not understand their records	Somewhat disagree	Disagree	Somewhat disagree	Somewhat disagree	Somewhat agree	Agree	Somewhat agree	Agree
218	2022-03-21 10:05:24	2022-03-21 10:11:07	complete	1	1	1	1	1	1	0	GP	England	West Midlands	1-10%																26-50%	Somewhat agree	Agree	Somewhat agree	Somewhat agree	Disagree	Somewhat agree	Somewhat agree	Somewhat agree	Agree	Somewhat agree		Agree	Agree	Somewhat agree	Somewhat agree	Disagree	Somewhat disagree	Somewhat disagree	Somewhat agree
223	2022-03-21 11:52:57	2022-03-21 12:05:05	complete	1	1	1	1	1	1	0	GP	England	East Midlands	11-25%																11-25%	Somewhat agree	Somewhat agree	Somewhat agree	Somewhat agree	Somewhat agree	Somewhat agree	Somewhat agree	Somewhat agree	Somewhat agree	Somewhat agree		Somewhat agree	Somewhat agree	Somewhat agree	Somewhat agree	Somewhat agree	Somewhat agree	Somewhat agree	Somewhat agree
224	2022-03-21 12:00:26	2022-03-21 12:06:30	complete	1	1	1	1	1	1	0	GP	England	North West	1-10%															This is what we have currently with a move to increase this in April	26-50%	Somewhat disagree	Somewhat agree	Agree	Disagree	Agree	Somewhat disagree	Somewhat disagree	Somewhat disagree	Agree	Somewhat agree	no	Don't know	Somewhat agree	Don't know	Somewhat agree	Somewhat disagree	Somewhat disagree	Somewhat agree	Somewhat disagree
225	2022-03-21 12:59:53	2022-03-21 13:05:04	complete	1	1	1	1	1	1	0	GP	England	London	1-10%															comments clinicians may write could be a problem especially if the patient disagrees with them particularly for medically unexplained symptoms	11-25%	Agree	Somewhat disagree	Somewhat agree	Somewhat agree	Somewhat disagree	Somewhat agree	Somewhat agree	Agree	Somewhat disagree	Somewhat disagree		Disagree	Disagree	Somewhat disagree	Disagree	Somewhat disagree	Somewhat agree	Somewhat disagree	Somewhat disagree
226	2022-03-21 13:22:34	2022-03-21 13:27:14	complete	1	1	1	1	1	1	0	GP	England	East of England	1-10%																51-75%	Somewhat agree	Don't know	Somewhat disagree	Don't know	Somewhat disagree	Somewhat disagree	Somewhat disagree	Somewhat disagree	Somewhat agree	Don't know		Somewhat agree	Somewhat agree	Somewhat disagree	Somewhat agree	Don't know	Don't know	Don't know	Don't know
227	2022-03-21 13:56:23	2022-03-21 14:14:44	complete	1	1	1	1	1	1	0	GP	England	South East	51-75%																26-50%	Disagree	Agree	Somewhat agree	Somewhat agree	Somewhat disagree	Disagree	Somewhat agree	Somewhat disagree	Agree	Somewhat agree	More workload for health provider Clinicians less likely to add personal comments and opinion from their gut instinct	Agree	Agree	Somewhat disagree	Agree	Somewhat disagree	Somewhat disagree	Don't know	Somewhat disagree
230	2022-03-21 23:19:16	2022-03-21 23:24:34	complete	1	1	1	1	1	1	0	GP	England	North West	76-100%															I disagree with patients having access to the clinician’s consultation notes. I worry about the confusion this may cause when the patient doesn’t understand the nomenclature used. Doctors will often write differential diagnoses in the notes which may unnecessarily cause patient distress.	Don't know	Somewhat agree	Agree	Somewhat agree	Somewhat agree	Don't know	Somewhat agree	Somewhat disagree	Don't know	Agree	Agree		Somewhat agree	Somewhat agree	Somewhat agree	Somewhat disagree	Somewhat disagree	Don't know	Somewhat disagree	Somewhat disagree
232	2022-03-22 09:34:35	2022-03-22 09:37:18	complete	1	1	1	1	1	1	0	GP	England	Yorkshire and Humber	76-100%																51-75%	Somewhat agree	Agree	Somewhat agree	Somewhat disagree	Agree	Agree	Somewhat disagree	Somewhat agree	Agree	Agree		Somewhat agree	Somewhat agree	Somewhat agree	Somewhat disagree	Somewhat disagree	Somewhat disagree	Somewhat disagree	Somewhat agree
234	2022-03-22 09:56:07	2022-03-22 10:02:00	complete	1	1	1	1	1	1	0	GP	England	South West	51-75%															All info except making reference to third party	51-75%	Somewhat disagree	Agree	Somewhat agree	Somewhat disagree	Somewhat agree	Somewhat disagree	Somewhat agree	Somewhat agree	Agree	Somewhat agree	Concerned about finding out results before GP has looked at them and had time to call- bad news not being broken sensitively	Agree	Agree	Somewhat disagree	Somewhat agree	Somewhat disagree	Somewhat disagree	Somewhat disagree	Disagree
235	2022-03-22 10:57:41	2022-03-22 11:03:15	complete	1	1	1	1	1	1	0	GP	England	Yorkshire and Humber	26-50%																11-25%	Somewhat disagree	Somewhat agree	Somewhat agree	Somewhat disagree	Don't know	Somewhat disagree	Somewhat disagree	Somewhat disagree	Agree	Agree	Concern as uncontrolled, no training given to clinicians about safe documentation in shared records, unable to put objective opinions which may aid patient care but patient may see as unhelpful, definite rise in complaints,	Agree	Don't know	Agree	Agree	Disagree	Disagree	Don't know	Disagree
236	2022-03-22 12:39:31	2022-03-22 12:45:54	complete	1	1	1	1	1	1	0	GP	England	North West	None	1	1	0	1	1	0	1	1	0	1	1	1	0	0		26-50%	Somewhat agree	Agree	Somewhat agree	Agree	Somewhat disagree	Somewhat agree	Somewhat disagree	Somewhat agree	Agree	Agree		Somewhat disagree	Somewhat agree	Somewhat disagree	Somewhat agree	Somewhat disagree	Somewhat disagree	Somewhat disagree	Somewhat disagree
237	2022-03-22 12:54:13	2022-03-22 13:09:27	complete	1	1	1	1	1	1	0	GP	England	South East	None	1	1	0	1	0	0	1	0	0	1	1	0	0	0	I am aware that from 1/4/22 that all patients will be offered full access to records as per a recent NHS/government directive.	26-50%	Somewhat disagree	Somewhat agree	Agree	Somewhat agree	Agree	Agree	Agree	Don't know	Agree	Agree	I think this will increase the workload for doctors and admin staff as I expect it will generate more queries if they do not understand the notes or query an error.	Agree	Agree	Somewhat agree	Somewhat agree	Disagree	Somewhat disagree	Disagree	Disagree
238	2022-03-22 12:55:23	2022-03-22 13:01:12	complete	1	1	1	1	1	1	0	GP	England	South East	None	1	1	0	1	1	0	0	0	0	1	1	1	0	0		76-100%	Somewhat agree	Somewhat agree	Agree	Don't know	Somewhat agree	Don't know	Don't know	Don't know	Agree	Somewhat agree		Agree	Agree	Don't know	Agree	Don't know	Somewhat agree	Don't know	Don't know
241	2022-03-22 13:20:11	2022-03-22 13:27:52	complete	1	1	1	1	1	1	0	GP	England	West Midlands	None	1	1	1	1	0	0	1	1	0	1	1	0	0	0	As a patient myself I try to access my own records via NHS app but it doesn't work!!	11-25%	Agree	Somewhat agree	Somewhat agree	Don't know	Somewhat agree	Somewhat agree	Agree	Don't know	Agree	Don't know	I think lumping every patient in one questionairre is a confounding variable. There will be some patients who will worry alot more, reading their notes, and others for whom it will be reassuring	Somewhat agree	Agree	Somewhat agree	Agree	Don't know	Don't know	Don't know	Don't know
242	2022-03-22 13:21:24	2022-03-22 13:26:55	complete	1	1	1	1	1	1	0	GP	England	North West	11-25%															Patients who ask for access, can get them. but only limited to blood results, medication lists, medical problems and vaccination status.	76-100%	Agree	Disagree	Agree	Somewhat agree	Somewhat agree	Agree	Agree	Agree	Agree	Somewhat disagree	no	Somewhat agree	Somewhat agree	Disagree	Somewhat agree	Agree	Agree	Agree	Agree
244	2022-03-22 13:42:58	2022-03-22 13:47:05	complete	1	1	1	1	1	1	0	GP	England	North West	11-25%															I'm anxious that comments helpful to clinicians will be misinterpreted.	26-50%	Somewhat disagree	Agree	Somewhat disagree	Somewhat agree	Somewhat agree	Somewhat agree	Somewhat disagree	Disagree	Agree	Agree	Inc workload for admin/clinicians explaining or correcting perceived errors/concerns	Agree	Agree	Somewhat agree	Agree	Disagree	Somewhat disagree	Disagree	Disagree
245	2022-03-22 13:56:42	2022-03-22 13:59:50	complete	1	1	1	1	1	1	0	GP	England	North East	Don't know																51-75%	Agree	Agree	Agree	Somewhat agree	Somewhat agree	Somewhat agree	Agree	Somewhat agree	Agree	Agree		Somewhat agree	Somewhat agree	Don't know	Don't know	Don't know	Don't know	Don't know	Somewhat disagree
246	2022-03-22 13:58:20	2022-03-22 14:00:28	complete	1	1	1	1	1	1	0	GP	England	West Midlands	26-50%																26-50%	Agree	Somewhat disagree	Agree	Agree	Somewhat disagree	Somewhat agree	Somewhat agree	Somewhat agree	Agree	Disagree		Somewhat disagree	Disagree	Disagree	Disagree	Agree	Agree	Agree	Don't know
248	2022-03-22 14:04:10	2022-03-22 14:07:28	complete	1	1	1	1	1	1	0	GP	England	East Midlands	26-50%																11-25%	Disagree	Agree	Somewhat disagree	Somewhat agree	Somewhat disagree	Somewhat disagree	Somewhat agree	Somewhat disagree	Somewhat agree	Somewhat disagree		Somewhat agree	Somewhat agree	Don't know	Agree	Somewhat disagree	Somewhat disagree	Somewhat agree	Somewhat disagree
249	2022-03-22 14:04:32	2022-03-22 14:08:57	complete	1	1	1	1	1	1	0	GP	England	South East	11-25%																51-75%	Disagree	Agree	Agree	Agree	Somewhat disagree	Somewhat agree	Somewhat agree	Agree	Agree	Agree	Increased time may be spent addressing patient concerns about the content of previous consultations	Somewhat disagree	Agree	Somewhat disagree	Somewhat disagree	Somewhat disagree	Don't know	Somewhat agree	Somewhat disagree
250	2022-03-22 14:05:53	2022-03-22 14:22:41	complete	1	1	1	1	1	1	0	GP	England	East Midlands	76-100%															wary of what may be written in free text comments and of possible offense caused resulting in complaints. clinicians may not be completely honest in documentation because of this	51-75%	Disagree	Agree	Somewhat agree	Somewhat disagree	Agree	Somewhat disagree	Somewhat disagree	Somewhat disagree	Agree	Agree	finding ways of documenting findings without causing offense, eg quoting BMI rather than documenting obese. patients may also misunderstand instructions or forget what has been said and so argue that records incorrect or that they weren't told things	Agree	Agree	Agree	Agree	Somewhat disagree	Disagree	Somewhat disagree	Disagree
251	2022-03-22 14:06:33	2022-03-22 14:09:53	complete	1	1	1	1	1	1	0	GP	England	South East	76-100%															All defined coded data will be accessible	76-100%	Disagree	Agree	Disagree	Disagree	Don't know	Disagree	Disagree	Disagree	Agree	Agree	another disaster which will take up GP time and lose patient appointment time	Agree	Agree	Agree	Agree	Disagree	Disagree	Disagree	Disagree
254	2022-03-22 14:31:23	2022-03-22 14:33:22	complete	1	1	1	1	1	1	0	GP	England	East Midlands	26-50%																51-75%	Somewhat agree	Somewhat agree	Somewhat agree	Somewhat agree	Somewhat agree	Somewhat agree	Agree	Somewhat agree	Somewhat agree	Somewhat agree		Somewhat disagree	Somewhat agree	Agree	Agree	Agree	Somewhat disagree	Somewhat disagree	Somewhat disagree
255	2022-03-22 14:32:20	2022-03-22 14:35:05	complete	1	1	1	1	1	1	0	GP	England	Yorkshire and Humber	1-10%															A scary proposition	11-25%	Somewhat agree	Agree	Somewhat agree	Somewhat disagree	Agree	Somewhat agree	Somewhat agree	Somewhat agree	Agree	Agree	Will lead to inaccuracies in how clinicians entry notes in the record	Somewhat agree	Agree	Somewhat disagree	Agree	Somewhat disagree	Somewhat agree	Somewhat disagree	Somewhat agree
256	2022-03-22 14:54:32	2022-03-22 14:57:09	complete	1	1	1	1	1	1	0	GP	England	North West	76-100%															Political correctness gone mad	76-100%	Disagree	Agree	Somewhat disagree	Somewhat disagree	Somewhat agree	Disagree	Disagree	Somewhat disagree	Agree	Agree	Increased unnecessary workload	Agree	Agree	Agree	Agree	Disagree	Disagree	Disagree	Disagree
257	2022-03-22 15:40:22	2022-03-22 15:42:43	complete	1	1	1	1	1	1	0	GP	England	Yorkshire and Humber	11-25%																51-75%	Somewhat disagree	Agree	Somewhat agree	Disagree	Agree	Somewhat agree	Somewhat agree	Somewhat disagree	Agree	Agree		Agree	Agree	Agree	Agree	Disagree	Disagree	Disagree	Disagree
258	2022-03-22 15:41:31	2022-03-22 15:45:22	complete	1	1	1	1	1	1	0	GP	England	North East	Don't know																51-75%	Don't know	Somewhat agree	Somewhat agree	Don't know	Don't know	Don't know	Don't know	Don't know	Agree	Don't know		Don't know	Agree	Don't know	Agree	Don't know	Don't know	Don't know	Somewhat agree
259	2022-03-22 15:45:53	2022-03-22 15:54:16	complete	1	1	1	1	1	1	0	GP	England	North West	11-25%															at present our patients have access to read codes and blood results etc. they don't have full access as yet to all the free test etc of consultations.	51-75%	Somewhat disagree	Agree	Somewhat agree	Somewhat disagree	Somewhat disagree	Somewhat agree	Somewhat disagree	Somewhat disagree	Agree	Agree	think it's a bad idea. Likely to cause more anxiety without clear benefit. Likely to generate a lot fo work for practices with patients calling to clarify things. Likely the hospital will be "too busy" or not answer the phone and things likely to end up on GPs query screens.	Agree	Agree	Somewhat agree	Somewhat agree	Disagree	Disagree	Somewhat disagree	Disagree
260	2022-03-22 15:51:30	2022-03-22 15:54:14	complete	1	1	1	1	1	1	0	GP	England	North West	51-75%																26-50%	Somewhat agree	Agree	Somewhat disagree	Somewhat disagree	Somewhat agree	Somewhat disagree	Somewhat disagree	Somewhat disagree	Agree	Agree		Don't know	Somewhat agree	Don't know	Somewhat agree	Somewhat disagree	Somewhat disagree	Somewhat disagree	Somewhat disagree
261	2022-03-22 16:32:43	2022-03-22 16:37:51	complete	1	1	1	1	1	1	0	GP	England	South West	11-25%															This is likely to be extended to all patients in the next couple of months, although this seems to be constantly delayed.	11-25%	Somewhat disagree	Somewhat disagree	Somewhat agree	Somewhat agree	Somewhat disagree	Somewhat agree	Somewhat disagree	Somewhat disagree	Agree	Somewhat agree	We are expecting a larger number of queries and that most of these are likely to be answerable by a decent online search.	Somewhat agree	Agree	Somewhat disagree	Somewhat agree	Somewhat disagree	Somewhat disagree	Somewhat agree	Somewhat agree
263	2022-03-22 18:51:28	2022-03-22 18:53:16	complete	1	1	1	1	1	1	0	GP	England	East Midlands	Don't know																11-25%	Somewhat agree	Agree	Agree	Somewhat agree	Somewhat disagree	Somewhat agree	Somewhat agree	Don't know	Agree	Agree		Agree	Agree	Somewhat agree	Agree	Disagree	Disagree	Disagree	Somewhat disagree
264	2022-03-22 19:04:29	2022-03-22 19:13:13	complete	1	1	1	1	1	1	0	GP	England	Yorkshire and Humber	1-10%															summary care record	51-75%	Disagree	Agree	Somewhat disagree	Somewhat disagree	Agree	Disagree	Somewhat disagree	Disagree	Agree	Agree	already seeing increase in requests to change data in their GP records. will significantly increase workload	Agree	Agree	Agree	Agree	Disagree	Disagree	Disagree	Disagree
265	2022-03-22 19:36:19	2022-03-22 19:40:17	complete	1	1	1	1	1	1	0	GP	England	East of England	11-25%															Limited until now not including consultations but about to be full	26-50%	Disagree	Agree	Somewhat agree	Somewhat agree	Agree	Somewhat agree	Somewhat agree	Disagree	Agree	Agree	Will probably increase complaints and litigation Cause more confusion and ambulance chasers	Agree	Agree	Agree	Agree	Disagree	Somewhat disagree	Somewhat disagree	Somewhat disagree
266	2022-03-22 19:48:48	2022-03-22 20:37:31	complete	1	1	1	1	1	1	0	GP	England	London	None	1	1	1	0	1	0	1	1	1	1	1	1	0	0	Free text written by clinician if released will create a loss of trust and friction between pts and their doctors	26-50%	Somewhat disagree	Agree	Disagree	Disagree	Agree	Disagree	Disagree	Disagree	Agree	Agree	yes , I am not in favour of exposing all the free text as it will cause much more anxiety and confusion to my pts and will waste my time trying to explain all medical terminology and will dispute what is written . it will lead to legal actions even	Agree	Agree	Agree	Agree	Disagree	Disagree	Disagree	Disagree
269	2022-03-22 19:59:50	2022-03-22 20:07:30	complete	1	1	1	1	1	1	0	GP	England	London	Don't know															Currently we can ensure that patients only see records that we have redacted if there is third party information or sensitive information including that which the patient might disagree. I am concerned that instant access to all notes will be extremely time consuming. I already had a patient email me about the codes in their notes before I had even finished the rest of the clinic. There is no res…	26-50%	Somewhat agree	Agree	Agree	Somewhat agree	Don't know	Somewhat disagree	Somewhat agree	Somewhat disagree	Agree	Agree	as per my previous comments, it might be useful but only if we have resources and many patients have sensitive information with which they might not agree.	Somewhat agree	Agree	Agree	Somewhat agree	Somewhat disagree	Somewhat disagree	Somewhat disagree	Somewhat disagree
270	2022-03-22 20:06:52	2022-03-22 20:10:32	complete	1	1	1	1	1	1	0	GP	England	North West	76-100%															I am really worried about this	76-100%	Somewhat agree	Agree	Somewhat disagree	Somewhat agree	Somewhat disagree	Somewhat disagree	Somewhat agree	Somewhat disagree	Agree	Agree	Huge amounts of additional work for us	Agree	Agree	Somewhat disagree	Agree	Somewhat disagree	Somewhat disagree	Somewhat disagree	Somewhat disagree
271	2022-03-22 20:08:58	2022-03-22 20:15:10	complete	1	1	1	1	1	1	0	GP	England	South East	Don't know															I think viewing historical records could be harmful as views and society have changed.	76-100%	Somewhat disagree	Somewhat agree	Agree	Somewhat agree	Somewhat agree	Somewhat disagree	Somewhat disagree	Somewhat disagree	Agree	Somewhat agree		Agree	Agree	Agree	Agree	Disagree	Somewhat disagree	Somewhat disagree	Disagree
272	2022-03-22 20:13:15	2022-03-22 20:19:29	complete	1	1	1	1	1	1	0	GP	England	North West	26-50%																26-50%	Somewhat disagree	Agree	Agree	Somewhat agree	Agree	Somewhat agree	Agree	Don't know	Agree	Agree		Agree	Somewhat agree	Somewhat agree	Agree	Somewhat agree	Somewhat disagree	Agree	Somewhat agree
275	2022-03-22 20:33:50	2022-03-22 20:39:14	complete	1	1	1	1	1	1	0	GP	England	East of England	26-50%																11-25%	Somewhat agree	Agree	Somewhat disagree	Somewhat disagree	Agree	Somewhat disagree	Somewhat agree	Somewhat disagree	Somewhat agree	Somewhat agree		Somewhat agree	Somewhat agree	Don't know	Don't know	Somewhat disagree	Somewhat disagree	Somewhat disagree	Don't know
276	2022-03-22 20:55:37	2022-03-22 21:00:00	complete	1	1	1	1	1	1	0	GP	England	South East	26-50%															all above as patients Including all investigation results appt times Etc	26-50%	Disagree	Agree	Disagree	Somewhat disagree	Somewhat agree	Somewhat disagree	Disagree	Disagree	Agree	Agree	Generally more worrying	Somewhat disagree	Somewhat disagree	Agree	Somewhat disagree	Disagree	Disagree	Disagree	Somewhat disagree
277	2022-03-22 21:24:20	2022-03-22 21:30:20	complete	1	1	1	1	1	1	0	GP	England	Yorkshire and Humber	1-10%																51-75%	Somewhat agree	Agree	Somewhat agree	Somewhat agree	Somewhat agree	Somewhat agree	Somewhat agree	Somewhat agree	Agree	Agree	I think overall it is a good thing but will generate a huge amount of additional work	Agree	Agree	Somewhat agree	Agree	Somewhat disagree	Somewhat disagree	Somewhat disagree	Somewhat agree
278	2022-03-22 23:16:38	2022-03-22 23:25:45	complete	1	1	1	1	1	1	0	GP	England	West Midlands	1-10%																26-50%	Somewhat disagree	Agree	Somewhat agree	Don't know	Don't know	Somewhat agree	Somewhat agree	Don't know	Agree	Agree	I am already aware of damaging situations e.g. where patients have seen results of scans, results etc from clinic referrals such as two week wait clinics that have been sent back to the GP, before these results have been communicated to the patient. The patient has then contacted the GP to ask for an explanation of these results prior to being contacted by the hospital clinic, very distressed.	Agree	Agree	Don't know	Somewhat agree	Somewhat disagree	Somewhat disagree	Somewhat disagree	Disagree
279	2022-03-22 23:21:48	2022-03-22 23:26:11	complete	1	1	1	1	1	1	0	GP	England	South West	None	0	1	0	1	1	0	1	1	0	0	0	0	0	0		11-25%	Somewhat agree	Agree	Agree	Somewhat agree	Somewhat disagree	Somewhat agree	Somewhat disagree	Somewhat agree	Somewhat disagree	Agree		Agree	Agree	Somewhat disagree	Somewhat agree	Somewhat agree	Somewhat disagree	Somewhat disagree	Somewhat disagree
280	2022-03-23 00:16:22	2022-03-23 00:27:00	complete	1	1	1	1	1	1	0	GP	England	South East	76-100%															this will become effective in April 2022	11-25%	Somewhat agree	Agree	Somewhat agree	Somewhat agree	Somewhat agree	Somewhat agree	Agree	Somewhat disagree	Agree	Somewhat agree	it may increase GP workload if it generates questions	Somewhat agree	Agree	Somewhat agree	Agree	Somewhat disagree	Somewhat disagree	Somewhat disagree	Somewhat agree
283	2022-03-23 08:41:09	2022-03-23 08:45:55	complete	1	1	1	1	1	1	0	GP	England	North East	11-25%																Don't know	Agree	Agree	Somewhat agree	Somewhat agree	Somewhat agree	Agree	Somewhat disagree	Somewhat disagree	Agree	Somewhat agree		Agree	Somewhat agree	Somewhat agree	Agree	Somewhat disagree	Somewhat disagree	Somewhat disagree	Disagree
284	2022-03-23 09:10:57	2022-03-23 09:15:23	complete	1	1	1	1	1	1	0	GP	England	South East	1-10%															dont agree with full access	26-50%	Disagree	Agree	Disagree	Don't know	Agree	Somewhat disagree	Somewhat disagree	Disagree	Agree	Agree	dont agree with access to text	Agree	Agree	Agree	Agree	Agree	Disagree	Disagree	Disagree
285	2022-03-23 09:18:27	2022-03-23 09:21:07	complete	1	1	1	1	1	1	0	GP	England	South West	11-25%																11-25%	Agree	Somewhat agree	Agree	Agree	Don't know	Somewhat agree	Somewhat disagree	Somewhat disagree	Agree	Agree		Somewhat disagree	Agree	Agree	Agree	Somewhat disagree	Somewhat disagree	Agree	Somewhat agree
287	2022-03-23 10:16:10	2022-03-23 10:19:43	complete	1	1	1	1	1	1	0	GP	England	South West	Don't know															Medication	11-25%	Don't know	Somewhat agree	Somewhat agree	Don't know	Somewhat disagree	Somewhat agree	Don't know	Don't know	Agree	Somewhat agree		Somewhat agree	Somewhat agree	Somewhat agree	Somewhat agree	Somewhat disagree	Somewhat disagree	Don't know	Don't know
289	2022-03-23 10:58:56	2022-03-23 11:02:13	complete	1	1	1	1	1	1	0	GP	England	South West	51-75%																11-25%	Somewhat agree	Somewhat agree	Somewhat agree	Somewhat agree	Agree	Somewhat agree	Somewhat agree	Agree	Agree	Agree		Agree	Agree	Agree	Agree	Somewhat disagree	Somewhat disagree	Somewhat disagree	Somewhat agree
290	2022-03-23 11:37:12	2022-04-01 16:27:23	complete	1	1	1	1	1	1	0	GP	England	London	None	1	1	0	0	0	0	1	1	0	1	1	0	0	0		51-75%	Somewhat disagree	Agree	Somewhat agree	Somewhat disagree	Somewhat disagree	Somewhat agree	Somewhat disagree	Somewhat agree	Agree	Somewhat agree		Somewhat agree	Agree	Somewhat agree	Somewhat agree	Somewhat disagree	Somewhat disagree	Somewhat disagree	Somewhat disagree
291	2022-03-23 12:13:22	2022-03-23 12:17:09	complete	1	1	1	1	1	1	0	GP	England	South East	51-75%																51-75%	Somewhat agree	Agree	Somewhat agree	Somewhat disagree	Agree	Somewhat agree	Disagree	Somewhat disagree	Agree	Agree		Agree	Agree	Agree	Agree	Somewhat disagree	Somewhat disagree	Somewhat agree	Somewhat agree
292	2022-03-23 12:51:35	2022-03-23 12:56:24	complete	1	1	1	1	1	1	0	GP	England	Yorkshire and Humber	51-75%																11-25%	Somewhat agree	Somewhat agree	Somewhat agree	Somewhat agree	Somewhat agree	Somewhat agree	Somewhat agree	Somewhat disagree	Somewhat agree	Somewhat agree		Somewhat agree	Agree	Somewhat agree	Somewhat disagree	Somewhat disagree	Somewhat disagree	Somewhat disagree	Somewhat agree
293	2022-03-23 13:27:24	2022-03-23 16:50:22	complete	1	1	1	1	1	1	0	GP	England	South West	76-100%																76-100%	Somewhat disagree	Agree	Somewhat agree	Somewhat agree	Somewhat agree	Somewhat disagree	Somewhat agree	Somewhat disagree	Agree	Agree	As doctors we will be more cautious with what we write	Agree	Agree	Somewhat agree	Agree	Somewhat disagree	Disagree	Don't know	Somewhat disagree
294	2022-03-23 14:42:25	2022-03-23 14:45:32	complete	1	1	1	1	1	1	0	GP	England	North West	11-25%																51-75%	Somewhat disagree	Agree	Somewhat disagree	Somewhat disagree	Somewhat agree	Somewhat disagree	Somewhat disagree	Somewhat disagree	Agree	Agree		Somewhat disagree	Somewhat agree	Somewhat agree	Somewhat disagree	Somewhat disagree	Somewhat disagree	Somewhat disagree	Somewhat disagree
295	2022-03-23 15:01:25	2022-03-23 15:06:32	complete	1	1	1	1	1	1	0	GP	England	South West	11-25%																51-75%	Somewhat agree	Somewhat agree	Agree	Agree	Agree	Agree	Agree	Somewhat agree	Agree	Somewhat agree		Somewhat agree	Somewhat disagree	Somewhat agree	Agree	Somewhat disagree	Somewhat agree	Somewhat disagree	Don't know
296	2022-03-23 15:01:36	2022-03-23 15:05:18	complete	1	1	1	1	1	1	0	GP	England	East Midlands	76-100%																51-75%	Disagree	Agree	Somewhat agree	Somewhat disagree	Somewhat agree	Somewhat disagree	Somewhat agree	Somewhat agree	Agree	Agree	More work for GPs fielding queries and questions even about things written by other health professionals like hospital doctors etc	Agree	Agree	Somewhat agree	Somewhat agree	Somewhat disagree	Somewhat disagree	Somewhat disagree	Disagree
297	2022-03-23 16:02:45	2022-03-23 16:05:30	complete	1	1	1	1	1	1	0	GP	England	North West	26-50%																11-25%	Somewhat disagree	Agree	Somewhat agree	Somewhat disagree	Agree	Somewhat disagree	Somewhat agree	Somewhat agree	Agree	Agree		Somewhat disagree	Agree	Somewhat agree	Agree	Disagree	Disagree	Disagree	Disagree
299	2022-03-23 17:03:08	2022-03-23 17:06:12	complete	1	1	1	1	1	1	0	GP	England	South East	None	1	1	0	1	0	0	1	1	0	1	1	1	0	0		26-50%	Don't know	Agree	Agree	Don't know	Don't know	Don't know	Somewhat agree	Don't know	Agree	Don't know		Agree	Agree	Don't know	Don't know	Somewhat disagree	Don't know	Somewhat disagree	Somewhat disagree
300	2022-03-23 17:18:23	2022-03-23 17:24:44	complete	1	1	1	1	1	1	0	GP	England	North East	None	1	1	0	1	0	0	1	1	0	1	1	0	0	0	Full access will be available to all patients from april 2022	11-25%	Agree	Somewhat agree	Agree	Somewhat agree	Somewhat disagree	Agree	Somewhat agree	Somewhat agree	Agree	Agree	Concerned that it will create more quetions than answers and subsequently more work	Somewhat agree	Somewhat agree	Somewhat disagree	Somewhat agree	Somewhat disagree	Somewhat agree	Somewhat agree	Somewhat agree
301	2022-03-23 18:20:53	2022-03-23 18:24:42	complete	1	1	1	1	1	1	0	GP	England	London	76-100%															Slippery slope	11-25%	Somewhat agree	Somewhat agree	Somewhat agree	Don't know	Somewhat disagree	Don't know	Don't know	Don't know	Agree	Somewhat agree	Increase in GP consulting time and admin queries	Agree	Agree	Don't know	Agree	Somewhat disagree	Don't know	Don't know	Don't know
302	2022-03-23 18:50:58	2022-03-23 18:58:34	complete	1	1	1	1	1	1	0	GP	England	North West	Don't know																26-50%	Don't know	Don't know	Don't know	Don't know	Somewhat agree	Don't know	Don't know	Don't know	Don't know	Don't know		Don't know	Don't know	Don't know	Agree	Disagree	Somewhat disagree	Don't know	Don't know
304	2022-03-23 19:05:48	2022-03-23 19:10:33	complete	1	1	1	1	1	1	0	GP	England	South West	1-10%																26-50%	Somewhat disagree	Agree	Somewhat agree	Don't know	Agree	Disagree	Somewhat disagree	Disagree	Agree	Agree	Without the records being translated into lay terms there will be a lot of questions and misunderstandings	Agree	Agree	Agree	Agree	Disagree	Somewhat disagree	Disagree	Disagree
305	2022-03-23 20:22:22	2022-03-23 20:28:34	complete	1	1	1	1	1	1	0	GP	England	North West	76-100%																51-75%	Somewhat agree	Agree	Somewhat agree	Somewhat agree	Don't know	Somewhat agree	Somewhat agree	Somewhat disagree	Agree	Agree		Agree	Agree	Don't know	Don't know	Disagree	Disagree	Don't know	Don't know
306	2022-03-23 20:41:24	2022-03-23 20:55:02	complete	1	1	1	1	1	1	0	GP	England	East Midlands	1-10%																Don't know	Disagree	Agree	Disagree	Disagree	Disagree	Agree	Don't know	Don't know	Agree	Don't know	Online access has resulted in complaints because patients misinterpret medical diagnoses and have requested we remove them from their records. I have also had a patient put derogatory comments about the surgery on her record which were unfounded.	Disagree	Agree	Agree	Agree	Disagree	Disagree	Disagree	Disagree
308	2022-03-23 23:02:05	2022-03-23 23:05:46	complete	1	1	1	1	1	1	0	GP	England	Yorkshire and Humber	1-10%																11-25%	Agree	Somewhat disagree	Agree	Somewhat agree	Somewhat agree	Somewhat disagree	Somewhat agree	Somewhat agree	Agree	Somewhat agree		Somewhat agree	Somewhat agree	Somewhat disagree	Somewhat agree	Somewhat disagree	Somewhat agree	Somewhat disagree	Somewhat agree
309	2022-03-23 23:23:47	2022-03-23 23:30:56	complete	1	1	1	1	1	1	0	GP	England	South East	Don't know																Don't know	Somewhat agree	Agree	Agree	Don't know	Somewhat agree	Somewhat agree	Don't know	Don't know	Agree	Somewhat agree		Somewhat agree	Agree	Somewhat agree	Somewhat agree	Don't know	Don't know	Don't know	Somewhat agree
310	2022-03-24 08:11:09	2022-03-24 08:15:03	complete	1	1	1	1	1	1	0	GP	England	South East	76-100%																51-75%	Disagree	Agree	Somewhat agree	Somewhat disagree	Somewhat disagree	Somewhat disagree	Somewhat disagree	Agree	Agree	Agree		Somewhat disagree	Somewhat agree	Somewhat agree	Somewhat disagree	Disagree	Somewhat disagree	Somewhat disagree	Disagree
311	2022-03-24 09:30:51	2022-03-24 09:38:31	complete	1	1	1	1	1	1	0	GP	England	London	51-75%															online record- full access	51-75%	Somewhat agree	Agree	Somewhat disagree	Somewhat disagree	Agree	Somewhat disagree	Disagree	Somewhat disagree	Agree	Agree	producing misunderstanding and possibly more complaints	Somewhat agree	Agree	Agree	Agree	Somewhat agree	Agree	Agree	Somewhat agree
312	2022-03-24 12:57:24	2022-03-24 13:00:43	complete	1	1	1	1	1	1	0	GP	England	East Midlands	Don't know															happy for patients to see their records	11-25%	Somewhat agree	Somewhat disagree	Somewhat agree	Somewhat agree	Somewhat agree	Agree	Somewhat agree	Agree	Agree	Somewhat agree		Somewhat agree	Somewhat agree	Somewhat disagree	Somewhat disagree	Somewhat agree	Somewhat agree	Somewhat agree	Somewhat agree
313	2022-03-24 13:17:48	2022-03-24 13:23:32	complete	1	1	1	1	1	1	0	GP	England	North West	Don't know															I'm happy for online access	Don't know	Don't know	Somewhat agree	Don't know	Don't know	Agree	Don't know	Don't know	Don't know	Somewhat agree	Somewhat agree	no	Somewhat agree	Somewhat agree	Don't know	Agree	Don't know	Don't know	Don't know	Don't know
314	2022-03-25 10:44:14	2022-03-25 10:48:07	complete	1	1	1	1	1	1	0	GP	England	South East	51-75%															It's a nightmare generating ridiculous consultations because they want explanations for red blood cell indices and a gfr of 59	51-75%	Disagree	Agree	Disagree	Disagree	Disagree	Somewhat disagree	Disagree	Disagree	Agree	Agree		Agree	Agree	Agree	Agree	Disagree	Disagree	Disagree	Disagree
315	2022-03-25 11:19:51	2022-03-25 11:22:59	complete	1	1	1	1	1	1	0	GP	England	Yorkshire and Humber	26-50%																51-75%	Agree	Disagree	Agree	Don't know	Somewhat disagree	Somewhat agree	Don't know	Don't know	Don't know	Don't know		Somewhat disagree	Somewhat disagree	Somewhat agree	Somewhat disagree	Don't know	Don't know	Don't know	Somewhat agree
316	2022-03-25 11:24:34	2022-03-25 11:29:28	complete	1	1	1	1	1	1	0	GP	England	South West	Don't know																11-25%	Somewhat disagree	Somewhat disagree	Somewhat disagree	Somewhat disagree	Somewhat disagree	Somewhat agree	Somewhat disagree	Somewhat disagree	Somewhat agree	Somewhat agree		Somewhat disagree	Somewhat agree	Somewhat disagree	Somewhat agree	Somewhat disagree	Somewhat disagree	Somewhat disagree	Don't know
317	2022-03-25 11:25:11	2022-03-25 11:36:31	complete	1	1	1	1	1	1	0	GP	England	Yorkshire and Humber	1-10%																51-75%	Somewhat disagree	Agree	Somewhat disagree	Somewhat agree	Somewhat disagree	Somewhat agree	Somewhat disagree	Don't know	Agree	Agree	patients may worry and consult about minor issues of no value, eg one argued over MCH of 30.1 being filed as normal, given reference range of up 30.1 (Hb was 130). This creates UNFUNDED EXTRA WORK and helps no-one.	Somewhat agree	Somewhat agree	Somewhat agree	Agree	Disagree	Somewhat disagree	Somewhat disagree	Somewhat disagree
318	2022-03-25 12:19:19	2022-03-25 12:23:37	complete	1	1	1	1	1	1	0	GP	England	Yorkshire and Humber	Don't know															N/A	26-50%	Somewhat agree	Agree	Somewhat agree	Somewhat agree	Agree	Somewhat disagree	Somewhat agree	Somewhat agree	Agree	Agree	No	Agree	Agree	Agree	Agree	Somewhat agree	Somewhat agree	Don't know	Somewhat agree
319	2022-03-25 12:22:18	2022-03-25 12:24:03	complete	1	1	1	1	1	1	0	GP	England	South East	26-50%															no	51-75%	Somewhat agree	Agree	Somewhat disagree	Somewhat disagree	Somewhat disagree	Somewhat disagree	Somewhat disagree	Somewhat disagree	Somewhat disagree	Somewhat disagree	o	Agree	Agree	Agree	Agree	Somewhat disagree	Somewhat agree	Somewhat agree	Somewhat agree
322	2022-03-25 12:57:17	2022-03-25 13:03:48	complete	1	1	1	1	1	1	0	GP	England	South West	Don't know																11-25%	Disagree	Agree	Disagree	Disagree	Agree	Disagree	Disagree	Disagree	Agree	Agree	no	Agree	Agree	Agree	Don't know	Disagree	Disagree	Agree	Disagree
323	2022-03-25 12:58:06	2022-03-25 13:02:55	complete	1	1	1	1	1	1	0	GP	England	South East	Don't know															I think we have limited acess excluding consultations but including medication and results.	26-50%	Agree	Somewhat disagree	Somewhat agree	Somewhat disagree	Somewhat agree	Agree	Somewhat disagree	Somewhat agree	Somewhat agree	Somewhat agree	no	Somewhat disagree	Agree	Disagree	Agree	Somewhat disagree	Somewhat disagree	Somewhat disagree	Agree
324	2022-03-25 13:04:47	2022-03-25 13:12:26	complete	1	1	1	1	1	1	0	GP	England	South East	1-10%															they can access letters too	0-10%	Disagree	Agree	Somewhat agree	Somewhat disagree	Disagree	Disagree	Disagree	Somewhat agree	Agree	Agree	i think they should be allowed. in every other part of life it would be nonsensical to be restricted access eg to your car repair records; however, analagously to car notes, patients already show that they dont undersatnd what is written and waste lots of our time with perceived "corrections" and questions, so it will only hinder care in most cases, just like if i were to ask my mechanic to expla…	Agree	Agree	Agree	Agree	Disagree	Disagree	Disagree	Disagree
325	2022-03-25 13:10:12	2022-03-25 13:15:11	complete	1	1	1	1	1	1	0	GP	England	South West	None	1	1	0	0	0	0	1	1	0	1	1	0	0	0	No retrospective access to free text comments	11-25%	Somewhat agree	Agree	Somewhat agree	Somewhat agree	Somewhat disagree	Somewhat agree	Somewhat agree	Somewhat agree	Agree	Agree		Somewhat agree	Somewhat agree	Somewhat agree	Somewhat agree	Somewhat disagree	Somewhat disagree	Somewhat disagree	Somewhat agree
326	2022-03-25 13:17:24	2022-03-25 13:21:09	complete	1	1	1	1	1	1	0	GP	England	North West	Don't know																11-25%	Somewhat disagree	Somewhat agree	Somewhat disagree	Somewhat disagree	Somewhat disagree	Somewhat agree	Somewhat agree	Somewhat agree	Somewhat disagree	Agree		Agree	Agree	Somewhat disagree	Somewhat disagree	Somewhat disagree	Somewhat agree	Somewhat agree	Somewhat agree
327	2022-03-25 13:27:52	2022-03-25 13:35:06	complete	1	1	1	1	1	1	0	GP	England	North West	51-75%																26-50%	Somewhat agree	Somewhat agree	Agree	Agree	Disagree	Somewhat agree	Somewhat agree	Somewhat disagree	Agree	Agree	I feel that many medical terms or accepted abbreviations/shorthand used by clinicians may be confusing/misunderstood resulting in anxiety and also require additional appointments when patients ring to clarify these. I would also worry in a small cohort of patients with certain conditions e.g. personality disorders, that comments needed to document their condition and share information between cli…	Somewhat disagree	Agree	Somewhat agree	Somewhat disagree	Somewhat disagree	Somewhat disagree	Somewhat disagree	Somewhat disagree
328	2022-03-25 13:29:08	2022-03-25 13:31:05	complete	1	1	1	1	1	1	0	GP	England	West Midlands	11-25%															N/A	26-50%	Somewhat agree	Agree	Don't know	Somewhat disagree	Don't know	Somewhat disagree	Somewhat disagree	Somewhat disagree	Agree	Agree		Agree	Agree	Agree	Agree	Agree	Somewhat disagree	Somewhat disagree	Somewhat disagree
331	2022-03-25 13:50:13	2022-03-25 14:00:39	complete	1	1	1	1	1	1	0	GP	England	South East	Don't know															I do not agree with full access as the record is to aid the medical staff with manging that patient. If full access then the record will not be as frank and not as useful.	26-50%	Somewhat agree	Agree	Somewhat agree	Somewhat disagree	Agree	Somewhat agree	Somewhat agree	Somewhat disagree	Agree	Agree	It is going to waste a lot of clinician's time, responding to queries and misconceptions. I am glad I will have left before this has much impact.	Agree	Agree	Agree	Agree	Disagree	Disagree	Disagree	Disagree
334	2022-03-25 14:03:16	2022-03-25 14:11:36	complete	1	1	1	1	1	1	0	GP	England	North West	Don't know															I am concerned patients may be upset and harmed by comments written in their notes, either by me or other members of the team; those weren't the rules at the time. These notes were written for the medical team, either giving directions or expressing thoughts that were never meant to be read by the patient. It could harm their relationship with the medical team.	Don't know	Disagree	Agree	Somewhat agree	Somewhat disagree	Agree	Somewhat disagree	Somewhat disagree	Don't know	Agree	Agree		Agree	Agree	Agree	Agree	Somewhat disagree	Somewhat disagree	Somewhat agree	Don't know
335	2022-03-25 14:03:20	2022-03-25 14:06:36	complete	1	1	1	1	1	1	0	GP	England	London	Don't know															itis not clear what info they can access	11-25%	Somewhat disagree	Agree	Somewhat disagree	Somewhat agree	Somewhat agree	Somewhat agree	Somewhat disagree	Somewhat disagree	Don't know	Agree	it will create more work and hassle for clinicians	Agree	Agree	Agree	Agree	Disagree	Disagree	Disagree	Somewhat disagree
337	2022-03-25 14:17:29	2022-03-25 14:23:10	complete	1	1	1	1	1	1	0	GP	England	East Midlands	None	0	1	0	0	0	0	1	1	0	1	1	0	0	0		51-75%	Somewhat disagree	Somewhat agree	Somewhat disagree	Somewhat disagree	Somewhat agree	Somewhat agree	Somewhat disagree	Somewhat agree	Somewhat agree	Somewhat agree		Somewhat agree	Somewhat agree	Somewhat agree	Agree	Somewhat disagree	Don't know	Don't know	Somewhat agree
341	2022-03-25 14:41:38	2022-03-25 14:45:16	complete	1	1	1	1	1	1	0	GP	England	South East	None	1	1	0	0	0	0	1	0	0	1	0	0	0	0		Don't know	Somewhat agree	Somewhat agree	Somewhat agree	Somewhat agree	Somewhat disagree	Somewhat agree	Somewhat agree	Somewhat agree	Somewhat agree	Somewhat agree		Somewhat agree	Somewhat disagree	Don't know	Somewhat agree	Somewhat disagree	Somewhat disagree	Somewhat disagree	Somewhat disagree
345	2022-03-25 15:04:55	2022-03-25 15:42:48	complete	1	1	1	1	1	1	0	GP	England	South East	76-100%																Don't know	Somewhat agree	Somewhat agree	Agree	Agree	Disagree	Somewhat disagree	Somewhat disagree	Somewhat disagree	Agree	Somewhat agree		Somewhat disagree	Somewhat disagree	Somewhat disagree	Disagree	Disagree	Somewhat disagree	Somewhat disagree	Agree
347	2022-03-25 15:38:10	2022-03-25 15:42:02	complete	1	1	1	1	1	1	0	GP	England	North East	None	1	1	0	0	0	0	0	0	0	0	0	0	0	1		26-50%	Somewhat disagree	Agree	Somewhat disagree	Somewhat disagree	Somewhat agree	Somewhat disagree	Somewhat disagree	Somewhat disagree	Agree	Agree	Nightmare.	Agree	Agree	Agree	Agree	Somewhat disagree	Somewhat disagree	Somewhat disagree	Disagree
348	2022-03-25 15:40:19	2022-03-25 15:46:18	complete	1	1	1	1	1	1	0	GP	England	East of England	11-25%															can access their main summary via the NHS app.	11-25%	Somewhat agree	Agree	Somewhat agree	Somewhat disagree	Somewhat disagree	Somewhat disagree	Somewhat disagree	Somewhat disagree	Agree	Agree	no	Agree	Agree	Somewhat agree	Somewhat agree	Somewhat disagree	Somewhat disagree	Somewhat disagree	Somewhat disagree
349	2022-03-25 15:59:24	2022-03-25 16:02:02	complete	1	1	1	1	1	1	0	GP	England	East of England	76-100%															We have significant concerns about the speed this has been pushed through	11-25%	Agree	Agree	Agree	Somewhat agree	Somewhat disagree	Agree	Somewhat agree	Don't know	Agree	Somewhat disagree	Feels a bit threatening but probably helpful in long run	Disagree	Agree	Disagree	Disagree	Don't know	Somewhat agree	Don't know	Agree
350	2022-03-25 16:08:09	2022-03-25 16:34:03	complete	1	1	1	1	1	1	0	GP	England	North West	Don't know															There will be some increased contacts with surgery around the information for variety of reasons. 1. lack of medical knowledge where blood results are essentially normal but show minor abnormalities. Questioning of results 2. Historical comments on patient when notes were not accessible. 3. Patients contesting veracity of recorded information eg alcohol intake. 4. patients requesting accurate but…	Don't know	Agree	Somewhat agree	Somewhat disagree	Somewhat disagree	Somewhat disagree	Somewhat disagree	Somewhat disagree	Somewhat disagree	Agree	Somewhat agree	Patients are likely to fall into 4 categories 1. Those who realise that they can now see their notes and out of interest will review their notes check everything is ok (me) 2. Those who will scrutinise everything increasing their anxiety and contact the practice worrying in case you hadn't noticed their platelet volume was abnormal in 1976 3. Those looking for an opportunity to sue on their own o…	Don't know	Somewhat agree	Somewhat agree	Somewhat disagree	Disagree	Disagree	Disagree	Agree
351	2022-03-25 16:19:10	2022-03-25 16:23:17	complete	1	1	1	1	1	1	0	GP	England	South West	26-50%																51-75%	Agree	Agree	Agree	Somewhat disagree	Agree	Agree	Agree	Somewhat disagree	Agree	Agree		Disagree	Agree	Agree	Agree	Somewhat disagree	Somewhat disagree	Somewhat disagree	Somewhat disagree
352	2022-03-25 16:41:12	2022-03-25 16:45:33	complete	1	1	1	1	1	1	0	GP	England	North West	51-75%																76-100%	Somewhat disagree	Agree	Agree	Agree	Somewhat agree	Agree	Somewhat disagree	Somewhat disagree	Agree	Agree	We don’t have enough time to write records in a patient friendly way. I think more access will lead to more consultations for the purpose of clarifying the record.	Agree	Agree	Agree	Agree	Disagree	Somewhat disagree	Disagree	Somewhat disagree
354	2022-03-25 17:43:40	2022-03-25 17:46:32	complete	1	1	1	1	1	1	0	GP	England	North West	51-75%															patient can access any information they wish	26-50%	Agree	Somewhat agree	Disagree	Disagree	Agree	Disagree	Disagree	Disagree	Agree	Agree		Agree	Agree	Somewhat disagree	Agree	Somewhat disagree	Somewhat disagree	Disagree	Somewhat agree
355	2022-03-25 18:01:30	2022-03-25 18:11:42	complete	1	1	1	1	1	1	0	GP	England	West Midlands	1-10%															Very hard to screen records, and the things that were written in the past would be unlikely to have expected patients to see it Need to have computer systems to be able to filter both past and future things easily	26-50%	Somewhat agree	Agree	Somewhat agree	Somewhat disagree	Agree	Somewhat disagree	Somewhat agree	Somewhat disagree	Agree	Agree	Often could cause quite a lot of harm, especially if full thought processes recorded. Willhave more impact when doctors have been thorough	Agree	Agree	Agree	Agree	Disagree	Disagree	Somewhat agree	Disagree
356	2022-03-25 18:10:25	2022-03-25 18:15:40	complete	1	1	1	1	1	1	0	GP	England	London	None	1	1	1	0	0	0	1	1	0	1	0	1	0	0		26-50%	Somewhat agree	Agree	Don't know	Don't know	Agree	Agree	Somewhat agree	Don't know	Agree	Agree	Likely to generate huge addition admin workload in relation to dealing with queries that emerge. Many likely due to a lay interpretation of medical notes.	Somewhat agree	Somewhat agree	Disagree	Agree	Don't know	Don't know	Don't know	Somewhat disagree
357	2022-03-25 18:19:28	2022-03-25 18:25:47	complete	1	1	1	1	1	1	0	GP	England	East of England	76-100%															Currently can access problem list, medications, documents. In future will be able to access free text and all information	26-50%	Somewhat disagree	Agree	Agree	Somewhat disagree	Somewhat agree	Somewhat agree	Somewhat disagree	Somewhat disagree	Agree	Agree	More likely to query things and increase amount of consultations aimed at 'fixing' record. May dispute clinician interpretation of their history	Agree	Somewhat agree	Somewhat agree	Somewhat agree	Disagree	Somewhat disagree	Somewhat agree	Disagree
360	2022-03-25 18:57:06	2022-03-25 18:58:51	complete	1	1	1	1	1	1	0	GP	England	East of England	51-75%																51-75%	Agree	Agree	Agree	Agree	Agree	Agree	Agree	Somewhat agree	Agree	Agree		Agree	Agree	Agree	Agree	Agree	Agree	Agree	Somewhat agree
362	2022-03-25 19:58:57	2022-03-25 20:07:04	complete	1	1	1	1	1	1	0	GP	England	West Midlands	1-10%															We have deliberately limited access	26-50%	Somewhat agree	Agree	Somewhat agree	Somewhat agree	Somewhat agree	Somewhat agree	Somewhat disagree	Somewhat disagree	Agree	Agree	It’s going to be a bit of a nightmare - why are my lymphocytes raised at 3.01, why are you not looking into my alt that is up. What does this mean, what does that mean etc etc plus my typing is awful which is fine when it’s just me and my team reading it!	Somewhat agree	Somewhat agree	Somewhat agree	Agree	Disagree	Somewhat disagree	Don't know	Somewhat disagree
363	2022-03-25 20:09:04	2022-03-25 20:12:50	complete	1	1	1	1	1	1	0	GP	England	East Midlands	None	0	1	0	0	1	0	1	0	0	1	0	0	0	0		26-50%	Somewhat disagree	Agree	Don't know	Don't know	Agree	Somewhat disagree	Somewhat disagree	Somewhat disagree	Agree	Agree		Somewhat agree	Agree	Agree	Agree	Somewhat disagree	Somewhat disagree	Somewhat disagree	Disagree
364	2022-03-25 20:11:56	2022-03-25 20:19:02	complete	1	1	1	1	1	1	0	GP	England	East of England	None	0	1	0	1	1	0	1	1	0	1	1	0	1	0	On line appointments booking stopped due to Covid	Don't know	Don't know	Somewhat agree	Don't know	Somewhat agree	Don't know	Don't know	Don't know	Don't know	Somewhat agree	Somewhat agree		Somewhat agree	Agree	Don't know	Don't know	Somewhat disagree	Don't know	Don't know	Somewhat disagree
365	2022-03-25 20:14:46	2022-03-25 20:16:51	complete	1	1	1	1	1	1	0	GP	England	South West	26-50%																51-75%	Somewhat agree	Somewhat agree	Don't know	Somewhat agree	Somewhat disagree	Somewhat agree	Somewhat agree	Somewhat agree	Don't know	Don't know		Somewhat disagree	Don't know	Don't know	Somewhat agree	Somewhat disagree	Somewhat disagree	Somewhat disagree	Don't know
366	2022-03-25 20:35:52	2022-03-25 20:39:01	complete	1	1	1	1	1	1	0	GP	England	South West	11-25%															All but redacted/ removed from online record	51-75%	Disagree	Agree	Somewhat disagree	Somewhat disagree	Somewhat agree	Agree	Disagree	Disagree	Agree	Agree	I think it will generate more work and anxiety and impede full record keeping	Somewhat agree	Somewhat agree	Somewhat agree	Agree	Disagree	Disagree	Disagree	Disagree
367	2022-03-25 21:09:30	2022-03-25 21:15:43	complete	1	1	1	1	1	1	0	GP	England	West Midlands	51-75%															concern about release of confidential 3rd party info increased workload addressing queries	26-50%	Don't know	Agree	Somewhat agree	Don't know	Somewhat agree	Don't know	Don't know	Somewhat disagree	Agree	Agree	its going to be a nightmare! sort the basics first - IT, staffing etc we don't have the resources to deal with the consequences of this yet	Agree	Agree	Somewhat agree	Somewhat agree	Disagree	Disagree	Disagree	Disagree
369	2022-03-25 22:08:05	2022-03-25 22:11:16	complete	1	1	1	1	1	1	0	GP	England	Yorkshire and Humber	76-100%															some may be potentially very harmful	51-75%	Somewhat agree	Agree	Somewhat agree	Somewhat disagree	Agree	Somewhat agree	Somewhat agree	Somewhat disagree	Agree	Agree	I worry significantly about the impact on our already very pressured workload	Agree	Agree	Agree	Agree	Agree	Somewhat disagree	Somewhat disagree	Disagree
372	2022-03-25 23:48:45	2022-03-25 23:53:16	complete	1	1	1	1	1	1	0	GP	England	East of England	26-50%															CONCERNS ABOUT WHEN THEY LOOK AT BLOOD RESULTS	26-50%	Agree	Agree	Agree	Agree	Agree	Somewhat agree	Somewhat agree	Somewhat agree	Somewhat agree	Agree	NO	Agree	Agree	Agree	Somewhat agree	Somewhat disagree	Somewhat agree	Somewhat disagree	Somewhat agree
373	2022-03-26 06:31:11	2022-03-26 06:37:15	complete	1	1	1	1	1	1	0	GP	England	West Midlands	None	1	1	1	1	1	0	1	1	1	1	1	1	0	0	It is fair to let full access but older notes should not as there may be comments from GPs which may harm pattients or their relationship with the gp	26-50%	Agree	Agree	Agree	Somewhat agree	Somewhat agree	Somewhat agree	Somewhat agree	Agree	Agree	Agree		Agree	Agree	Agree	Somewhat agree	Somewhat agree	Somewhat agree	Somewhat agree	Agree
376	2022-03-26 07:01:14	2022-03-26 07:11:32	complete	1	1	1	1	1	1	0	GP	England	East Midlands	76-100%															Patients are offered the access but only a smaller percentage actually organise and then utilise the access	11-25%	Disagree	Agree	Somewhat agree	Somewhat agree	Somewhat disagree	Somewhat disagree	Somewhat disagree	Somewhat disagree	Agree	Agree	I have had a few patients present to discuss what they don’t understand in their records - no evidence but I’d suggest it’s more the worried well cohort that access their records.	Disagree	Disagree	Disagree	Somewhat agree	Disagree	Disagree	Disagree	Disagree
377	2022-03-26 07:50:34	2022-03-26 07:52:58	complete	1	1	1	1	1	1	0	GP	England	East of England	26-50%															More patients are requesting full access to their notes now	26-50%	Agree	Agree	Agree	Agree	Somewhat disagree	Agree	Agree	Agree	Agree	Somewhat agree	Opening can of worms	Agree	Agree	Somewhat disagree	Somewhat agree	Somewhat agree	Somewhat agree	Somewhat agree	Somewhat agree
378	2022-03-26 07:53:58	2022-03-26 08:08:03	complete	1	1	1	1	1	1	0	GP	England	South West	None	1	1	1	1	1	0	1	1	1	1	1	1	0	0		26-50%	Somewhat agree	Agree	Somewhat agree	Somewhat disagree	Somewhat agree	Somewhat disagree	Somewhat agree	Somewhat disagree	Agree	Somewhat agree	I think it will generate a lot of additional work as patients query information that they don't understand, worry about mildly abnormal results that are of no consequence, and ask for corrections of minor details that make no difference to their care.	Agree	Agree	Somewhat disagree	Somewhat agree	Disagree	Disagree	Somewhat disagree	Disagree
380	2022-03-26 07:58:39	2022-03-26 08:03:07	complete	1	1	1	1	1	1	0	GP	England	South East	76-100%																26-50%	Agree	Agree	Somewhat agree	Somewhat agree	Agree	Somewhat agree	Somewhat agree	Somewhat agree	Agree	Somewhat agree		Somewhat agree	Somewhat agree	Somewhat disagree	Disagree	Somewhat disagree	Somewhat disagree	Somewhat disagree	Somewhat agree
381	2022-03-26 08:05:23	2022-03-26 09:03:20	complete	1	1	1	1	1	1	0	GP	England	Yorkshire and Humber	1-10%															all new patients are offered some access online when they register	11-25%	Disagree	Agree	Disagree	Disagree	Somewhat disagree	Somewhat disagree	Disagree	Somewhat disagree	Agree	Agree	concern that they will find and focus on insignificant perceived errors	Somewhat agree	Agree	Somewhat agree	Somewhat disagree	Disagree	Disagree	Disagree	Disagree
382	2022-03-26 08:14:59	2022-03-26 08:19:09	complete	1	1	1	1	1	1	0	GP	England	South West	11-25%															it is fine as long as patients dont pester GPs to ask for a translation	26-50%	Somewhat agree	Agree	Somewhat agree	Somewhat agree	Agree	Somewhat agree	Somewhat agree	Somewhat agree	Somewhat agree	Somewhat agree		Agree	Agree	Somewhat agree	Agree	Somewhat disagree	Somewhat agree	Somewhat agree	Somewhat agree
383	2022-03-26 08:35:08	2022-03-26 08:39:21	complete	1	1	1	1	1	1	0	GP	England	East Midlands	76-100%															its a nightmare and badly thouhgt through- if at all	11-25%	Disagree	Agree	Somewhat disagree	Disagree	Somewhat agree	Disagree	Disagree	Disagree	Agree	Agree	it is a mine field	Somewhat agree	Agree	Agree	Agree	Disagree	Disagree	Disagree	Disagree
384	2022-03-26 08:36:36	2022-03-26 08:46:36	complete	1	1	1	1	1	1	0	GP	England	North West	None	1	1	1	1	0	0	1	1	0	1	1	0	0	0		0-10%	Somewhat disagree	Agree	Somewhat agree	Somewhat agree	Somewhat disagree	Somewhat disagree	Somewhat agree	Agree	Agree	Somewhat agree	Comments can be added in free text for differential diagnoses and pending investigations. Patients may misinterpret these as firm diagnoses. Patients often do not understand medical terminology. Patients frequently contact for help understanding hospital letters.	Agree	Agree	Disagree	Somewhat agree	Somewhat disagree	Don't know	Disagree	Somewhat disagree
386	2022-03-26 09:07:11	2022-03-26 09:10:34	complete	1	1	1	1	1	1	0	GP	England	South West	26-50%																26-50%	Somewhat disagree	Somewhat agree	Somewhat agree	Somewhat agree	Somewhat agree	Somewhat disagree	Don't know	Somewhat disagree	Agree	Somewhat agree		Somewhat agree	Don't know	Don't know	Don't know	Somewhat disagree	Somewhat disagree	Somewhat disagree	Somewhat disagree
387	2022-03-26 09:10:19	2022-03-26 09:15:53	complete	1	1	1	1	1	1	0	GP	England	South West	None	1	1	0	1	1	0	1	1	0	1	1	1	0	0	seems reasonable. However the proposal from 1/4/22 for patient's to access free text Doctor's notes could be problematice and alter way clinical encounters are recorded with detriment to patient care. Concerns also regarding access to sensitive information eg safeguarding etc.	51-75%	Somewhat agree	Somewhat agree	Somewhat agree	Somewhat disagree	Somewhat disagree	Don't know	Somewhat disagree	Somewhat disagree	Agree	Somewhat agree	see previous comments.	Agree	Agree	Somewhat agree	Don't know	Disagree	Somewhat disagree	Disagree	Somewhat disagree
388	2022-03-26 09:58:44	2022-03-26 10:17:40	complete	1	1	1	1	1	1	0	GP	England	West Midlands	1-10%																11-25%	Somewhat agree	Agree	Somewhat agree	Somewhat agree	Agree	Somewhat agree	Somewhat agree	Somewhat agree	Agree	Agree	Most of those who will benefit more will not bother. Of those who bother; most will be so frustrated they will be more negative. In my own opinion, the most valuable benefit of the medical records is in inter-professional sharing of information & as reminder to clinicians about what had transpired or pending The best way to communicate to non-professional patient is copying patients into correspo…	Agree	Agree	Agree	Somewhat disagree	Somewhat disagree	Somewhat disagree	Somewhat disagree	Somewhat disagree
389	2022-03-26 11:23:39	2022-03-26 11:29:47	complete	1	1	1	1	1	1	0	GP	England	East Midlands	76-100%															Consultation notes, letters, results	51-75%	Somewhat agree	Somewhat agree	Agree	Somewhat agree	Somewhat agree	Somewhat agree	Somewhat agree	Don't know	Somewhat agree	Somewhat agree		Don't know	Somewhat agree	Don't know	Somewhat disagree	Somewhat disagree	Don't know	Somewhat disagree	Don't know
390	2022-03-26 11:30:28	2022-03-26 11:40:03	complete	1	1	1	1	1	1	0	GP	England	South East	Don't know															I'm not sure what exactly you mean by "offered" - there's mandatory/legal access versus proactive offering by individual practices. Don't think much of the latter happens, usually it is patient driven.	26-50%	Don't know	Agree	Somewhat agree	Don't know	Don't know	Don't know	Somewhat agree	Don't know	Agree	Don't know	One important function of the record (increasingly with lack of continuity of care) is HCP to HCP communication/handover. Sometimes it needs to be frank and not always nice, and I worry we will lose this if we know that patients will read what we have written. We might lose the nuances that enable the next practitioner to understand the person, or to build up a picture.	Don't know	Agree	Somewhat agree	Agree	Somewhat disagree	Don't know	Don't know	Disagree
391	2022-03-26 12:02:14	2022-03-26 12:08:30	complete	1	1	1	1	1	1	0	GP	England	West Midlands	Don't know																51-75%	Don't know	Agree	Don't know	Don't know	Don't know	Somewhat agree	Somewhat agree	Don't know	Somewhat agree	Don't know		Agree	Agree	Don't know	Don't know	Somewhat agree	Disagree	Don't know	Somewhat agree
392	2022-03-26 12:16:14	2022-03-26 12:28:20	complete	1	1	1	1	1	1	0	GP	England	East of England	1-10%															I am not certain how much patients with online access can currently see	11-25%	Somewhat disagree	Agree	Disagree	Disagree	Somewhat agree	Agree	Somewhat disagree	Somewhat disagree	Agree	Agree	this will increase the gp workload as pateints will have a lot of questions to ask about their notes,often things which are not important such as very borderline test results of no clincial significance which will all take time to explain and consultation time will have to be used for that .Alreay I spent quite bit of time explaining letters wrtitten to GPs by consutlants where patients do not un…	Agree	Somewhat disagree	Don't know	Disagree	Disagree	Don't know	Disagree	Disagree
393	2022-03-26 12:27:22	2022-03-26 12:35:21	complete	1	1	1	1	1	1	0	GP	England	London	None	1	1	0	0	1	0	1	1	0	1	0	1	0	0	Access to free text might cause more work load to GP as patient might ring /challenge the entry and you might end up wasting lot of time	0-10%	Somewhat disagree	Agree	Somewhat agree	Somewhat disagree	Disagree	Somewhat agree	Agree	Agree	Agree	Agree	none	Agree	Agree	Agree	Disagree	Somewhat disagree	Somewhat disagree	Somewhat agree	Disagree
394	2022-03-26 12:46:23	2022-03-26 12:54:39	complete	1	1	1	1	1	1	0	GP	England	London	Don't know															At the moment our patients can see most of that information if the correct box is ticked for them, but they cannot see the free text yet until 1st April I think - though this deadline might be changed again...	26-50%	Somewhat agree	Agree	Somewhat agree	Somewhat agree	Agree	Agree	Don't know	Don't know	Agree	Agree	I think they will not understand the abbreviations and get confused from this and want all the medical jargon explained which is very time consuming eg: SOB means short of breath to a clinician but to a lay person it often means an insult!	Agree	Agree	Agree	Somewhat disagree	Somewhat disagree	Don't know	Somewhat agree	Somewhat agree
395	2022-03-26 13:35:27	2022-03-26 13:42:44	complete	1	1	1	1	1	1	0	GP	England	London	1-10%															Patients can access summary records but not full consultations currently	11-25%	Somewhat disagree	Agree	Somewhat agree	Disagree	Somewhat agree	Somewhat agree	Somewhat agree	Disagree	Agree	Agree	For a small minority, it might improve ownership of their own health and motivation e.g. to take medication, to stick to treatment plan - BUT for majority I feel it will cause more worry, confusion and damage the relationship between dr and patient. I am thinking particularly about free text consultation notes which are written for the benefit of other doctors, not the patient.	Agree	Agree	Somewhat agree	Agree	Disagree	Disagree	Disagree	Disagree
396	2022-03-26 13:48:59	2022-03-26 13:55:13	complete	1	1	1	1	1	1	0	GP	England	London	76-100%																76-100%	Somewhat agree	Somewhat agree	Somewhat agree	Don't know	Somewhat agree	Agree	Agree	Agree	Somewhat agree	Somewhat disagree		Somewhat agree	Somewhat disagree	Somewhat disagree	Agree	Somewhat agree	Don't know	Somewhat disagree	Somewhat agree
397	2022-03-26 13:49:41	2022-03-26 14:10:19	complete	1	1	1	1	1	1	0	GP	England	South West	26-50%																76-100%	Somewhat disagree	Agree	Agree	Don't know	Somewhat disagree	Somewhat agree	Don't know	Don't know	Agree	Agree		Agree	Don't know	Don't know	Agree	Somewhat disagree	Somewhat disagree	Somewhat disagree	Somewhat disagree
398	2022-03-26 15:02:24	2022-03-26 15:11:03	complete	1	1	1	1	1	1	0	GP	England	East of England	1-10%															Free texting should not be accessible however results and hospital correspondence should be accessible	51-75%	Disagree	Agree	Somewhat agree	Don't know	Agree	Somewhat agree	Agree	Don't know	Agree	Agree	Most conditions can be confusing for patients	Agree	Agree	Don't know	Don't know	Somewhat disagree	Somewhat disagree	Don't know	Somewhat disagree
399	2022-03-26 15:02:59	2022-03-26 15:06:28	complete	1	1	1	1	1	1	0	GP	England	London	76-100%															Future dates whole consultations from next week	11-25%	Somewhat disagree	Agree	Somewhat agree	Somewhat disagree	Agree	Disagree	Somewhat disagree	Disagree	Agree	Agree	Honestly feel it will require extra staff to deal with the few who will comb every line of their record and contact us all the time	Agree	Agree	Agree	Agree	Somewhat disagree	Disagree	Somewhat disagree	Somewhat disagree
401	2022-03-26 16:04:52	2022-03-26 16:07:09	complete	1	1	1	1	1	1	0	GP	England	West Midlands	11-25%																51-75%	Agree	Agree	Agree	Somewhat agree	Agree	Agree	Somewhat agree	Somewhat disagree	Agree	Somewhat disagree		Agree	Agree	Somewhat agree	Agree	Disagree	Disagree	Somewhat disagree	Disagree
402	2022-03-26 16:13:26	2022-03-26 16:15:57	complete	1	1	1	1	1	1	0	GP	England	South East	51-75%															Nil	26-50%	Somewhat disagree	Agree	Agree	Agree	Agree	Disagree	Somewhat agree	Somewhat disagree	Agree	Somewhat agree	Nil	Agree	Agree	Somewhat agree	Don't know	Disagree	Disagree	Don't know	Disagree
403	2022-03-26 17:32:50	2022-03-26 17:40:17	complete	1	1	1	1	1	1	0	GP	England	South East	None	1	1	0	1	1	0	1	1	0	1	1	0	0	0		26-50%	Somewhat disagree	Agree	Somewhat agree	Somewhat agree	Somewhat disagree	Somewhat agree	Somewhat agree	Don't know	Agree	Somewhat agree		Agree	Agree	Somewhat agree	Somewhat disagree	Disagree	Somewhat disagree	Somewhat disagree	Somewhat disagree
405	2022-03-26 21:03:18	2022-03-26 21:08:10	complete	1	1	1	1	1	1	0	GP	England	South East	Don't know															Dislike idea of narrative notes access. Also who will police 3rd party references	76-100%	Agree	Agree	Somewhat agree	Somewhat disagree	Agree	Somewhat agree	Somewhat agree	Somewhat agree	Agree	Agree		Agree	Agree	Agree	Agree	Somewhat disagree	Somewhat disagree	Somewhat disagree	Somewhat disagree
408	2022-03-26 21:43:24	2022-03-26 21:50:15	complete	1	1	1	1	1	1	0	GP	England	North West	Don't know																51-75%	Disagree	Disagree	Somewhat agree	Somewhat agree	Agree	Somewhat agree	Disagree	Disagree	Agree	Agree		Agree	Agree	Agree	Agree	Disagree	Disagree	Disagree	Disagree
410	2022-03-26 22:43:48	2022-03-26 22:48:32	complete	1	1	1	1	1	1	0	GP	England	South West	Don't know																0-10%	Somewhat disagree	Agree	Somewhat disagree	Somewhat disagree	Somewhat agree	Somewhat agree	Somewhat disagree	Somewhat disagree	Agree	Somewhat agree		Somewhat agree	Agree	Don't know	Agree	Disagree	Disagree	Somewhat disagree	Disagree
411	2022-03-26 22:52:21	2022-03-26 22:55:37	complete	1	1	1	1	1	1	0	GP	England	North West	26-50%															May not understand the information May not understand blood test results and lead to lots of unnecessary worry and extra blood tests and extra resources on NHS	26-50%	Somewhat agree	Agree	Somewhat agree	Agree	Agree	Somewhat agree	Somewhat disagree	Somewhat disagree	Agree	Agree	Problems with seeing third party info or relatives information Safeguarding issues if someone has access online. Eg if doesn't sign out of laptop	Agree	Somewhat agree	Agree	Agree	Agree	Agree	Agree	Agree
412	2022-03-27 08:53:12	2022-03-27 08:55:13	complete	1	1	1	1	1	1	0	GP	England	South West	76-100%																11-25%	Disagree	Agree	Somewhat agree	Somewhat disagree	Disagree	Somewhat agree	Disagree	Disagree	Agree	Agree		Agree	Agree	Disagree	Disagree	Disagree	Disagree	Disagree	Disagree
413	2022-03-27 11:59:09	2022-03-27 12:03:26	complete	1	1	1	1	1	1	0	GP	England	East Midlands	1-10%																26-50%	Somewhat agree	Agree	Somewhat agree	Somewhat agree	Somewhat disagree	Somewhat agree	Somewhat agree	Somewhat agree	Agree	Somewhat agree	Care needs to be taken with eg safeguarding records and also eg cancer MDT where letters are sent before patients have seen their specialist to discuss scan results etc	Somewhat disagree	Somewhat disagree	Somewhat disagree	Somewhat agree	Somewhat agree	Somewhat disagree	Somewhat disagree	Somewhat agree
414	2022-03-27 12:09:47	2022-03-27 12:13:15	complete	1	1	1	1	1	1	0	GP	England	North West	Don't know																26-50%	Disagree	Agree	Disagree	Disagree	Agree	Disagree	Disagree	Disagree	Agree	Agree	Will create unnecessary work as patients will be contacting to discuss every little detail	Agree	Agree	Agree	Agree	Disagree	Disagree	Disagree	Disagree
415	2022-03-27 12:11:05	2022-03-27 12:16:42	complete	1	1	1	1	1	1	0	GP	England	West Midlands	11-25%																11-25%	Somewhat agree	Agree	Agree	Somewhat agree	Somewhat disagree	Somewhat agree	Somewhat agree	Somewhat disagree	Agree	Agree		Agree	Agree	Somewhat disagree	Somewhat agree	Somewhat disagree	Somewhat disagree	Somewhat disagree	Somewhat disagree
416	2022-03-27 12:53:46	2022-03-27 13:03:08	complete	1	1	1	1	1	1	0	GP	England	London	26-50%																11-25%	Somewhat agree	Agree	Somewhat agree	Somewhat disagree	Agree	Somewhat agree	Somewhat agree	Somewhat disagree	Agree	Somewhat agree	Patient will worry more, some patients will question GPs about their records	Agree	Agree	Somewhat agree	Agree	Somewhat disagree	Somewhat disagree	Somewhat disagree	Disagree
418	2022-03-27 13:46:13	2022-03-27 13:52:30	complete	1	1	1	1	1	1	0	GP	England	East Midlands	51-75%															This nonsense in our wealthy practice is threatening to overwhelm us	51-75%	Somewhat disagree	Agree	Somewhat disagree	Don't know	Somewhat agree	Disagree	Somewhat disagree	Disagree	Agree	Agree	We did not create these records on the basis that patient will read them and a small prportio will whittle about minotr inconsequential abnormality and then plague us with urgent requests for consultations. We need this like a hole in the head	Agree	Agree	Agree	Agree	Disagree	Disagree	Disagree	Somewhat disagree
419	2022-03-27 14:33:21	2022-03-27 14:38:43	complete	1	1	1	1	1	1	0	GP	England	South West	Don't know																Don't know	Somewhat agree	Agree	Don't know	Disagree	Don't know	Don't know	Somewhat disagree	Don't know	Agree	Somewhat agree		Somewhat agree	Somewhat agree	Somewhat disagree	Agree	Disagree	Disagree	Disagree	Disagree
420	2022-03-27 14:54:04	2022-03-27 14:58:51	complete	1	1	1	1	1	1	0	GP	England	West Midlands	76-100%																26-50%	Agree	Somewhat agree	Agree	Somewhat agree	Somewhat agree	Agree	Agree	Agree	Agree	Agree		Agree	Agree	Somewhat agree	Somewhat agree	Agree	Agree	Agree	Agree
423	2022-03-27 17:59:02	2022-03-27 18:02:04	complete	1	1	1	1	1	1	0	GP	England	London	51-75%															may not always understand the nuance of clinical notes	51-75%	Somewhat disagree	Agree	Don't know	Don't know	Somewhat agree	Somewhat agree	Somewhat disagree	Disagree	Agree	Agree		Agree	Agree	Somewhat agree	Somewhat agree	Somewhat disagree	Don't know	Don't know	Somewhat disagree
425	2022-03-27 18:36:24	2022-03-27 18:39:32	complete	1	1	1	1	1	1	0	GP	England	South East	Don't know															I know they can access most stuff that's coded, but not free text comments	11-25%	Disagree	Agree	Somewhat agree	Disagree	Agree	Somewhat disagree	Disagree	Disagree	Agree	Agree	It's going to have unintended consequences, and they won't be good	Somewhat disagree	Agree	Somewhat agree	Agree	Disagree	Disagree	Disagree	Disagree
426	2022-03-27 18:41:53	2022-03-27 18:44:33	complete	1	1	1	1	1	1	0	GP	England	South East	51-75%																0-10%	Somewhat disagree	Somewhat agree	Don't know	Don't know	Agree	Don't know	Don't know	Don't know	Agree	Agree		Somewhat agree	Somewhat agree	Don't know	Agree	Don't know	Don't know	Don't know	Somewhat disagree
427	2022-03-27 20:42:00	2022-03-27 20:57:00	complete	1	1	1	1	1	1	0	GP	England	East of England	76-100%																Don't know	Somewhat agree	Somewhat agree	Somewhat agree	Don't know	Agree	Agree	Don't know	Somewhat disagree	Agree	Somewhat agree		Somewhat agree	Somewhat agree	Somewhat agree	Somewhat agree	Don't know	Don't know	Don't know	Somewhat agree
428	2022-03-27 21:53:39	2022-03-27 22:02:56	complete	1	1	1	1	1	1	0	GP	England	London	Don't know															this should be very carefully shared, if at all lots of information may be sensitive	11-25%	Somewhat agree	Somewhat agree	Somewhat disagree	Don't know	Don't know	Somewhat agree	Somewhat disagree	Agree	Somewhat agree	Somewhat agree		Somewhat disagree	Somewhat agree	Agree	Don't know	Somewhat disagree	Don't know	Don't know	Disagree
429	2022-03-27 21:59:14	2022-03-27 22:07:43	complete	1	1	1	1	1	1	0	GP	England	West Midlands	Don't know															currently access allergy, drugs, and major conditions	51-75%	Agree	Agree	Somewhat agree	Somewhat agree	Somewhat agree	Somewhat agree	Somewhat agree	Somewhat agree	Agree	Somewhat agree		Agree	Agree	Somewhat disagree	Agree	Somewhat agree	Somewhat agree	Somewhat agree	Somewhat disagree
432	2022-03-27 22:12:43	2022-03-27 22:22:27	complete	1	1	1	1	1	1	0	GP	England	South East	1-10%															Can access their records	11-25%	Somewhat agree	Somewhat agree	Agree	Agree	Agree	Agree	Agree	Somewhat agree	Agree	Somewhat disagree	No	Agree	Agree	Somewhat agree	Somewhat agree	Somewhat agree	Somewhat agree	Somewhat agree	Somewhat agree
433	2022-03-27 22:40:51	2022-03-27 23:02:45	complete	1	1	1	1	1	1	0	GP	England	West Midlands	51-75%																51-75%	Somewhat agree	Agree	Somewhat agree	Somewhat agree	Agree	Somewhat disagree	Somewhat agree	Disagree	Agree	Agree	Detrimental to doctor -patient relationship as patient's may not like what is written, eg difficult consultation as patient poor historian, pt anxious but that doesn't mean it is objectively inaccurate or incorrect.	Agree	Agree	Somewhat agree	Agree	Disagree	Disagree	Somewhat disagree	Disagree
434	2022-03-27 23:02:30	2022-03-27 23:08:49	complete	1	1	1	1	1	1	0	GP	England	East Midlands	76-100%																51-75%	Disagree	Agree	Somewhat disagree	Somewhat disagree	Agree	Somewhat disagree	Somewhat disagree	Somewhat disagree	Agree	Agree		Somewhat agree	Somewhat agree	Don't know	Somewhat agree	Somewhat disagree	Somewhat disagree	Somewhat disagree	Disagree
435	2022-03-28 04:53:06	2022-03-28 04:56:25	complete	1	1	1	1	1	1	0	GP	England	Yorkshire and Humber	None	1	1	1	1	1	0	0	0	0	1	1	1	0	0		0-10%	Somewhat disagree	Somewhat agree	Somewhat agree	Don't know	Somewhat agree	Somewhat agree	Somewhat disagree	Somewhat disagree	Agree	Agree		Agree	Agree	Agree	Agree	Somewhat disagree	Disagree	Disagree	Somewhat disagree
436	2022-03-28 08:00:31	2022-03-28 08:03:28	complete	1	1	1	1	1	1	0	GP	England	South East	76-100%															Information accessed out of context can cause a lot of anxiety and can create a lot of extra work	51-75%	Somewhat agree	Agree	Somewhat agree	Don't know	Disagree	Somewhat agree	Somewhat agree	Don't know	Agree	Somewhat agree		Somewhat disagree	Agree	Somewhat agree	Somewhat disagree	Disagree	Somewhat disagree	Somewhat disagree	Don't know
437	2022-03-28 08:36:04	2022-03-28 08:50:55	complete	1	1	1	1	1	1	0	GP	England	West Midlands	76-100%															I will often add my own thoughts as an aide-memoire to the consultation notes for the next time I or any other GP in the practice has a consultation with the patient. I am concerned that patients will interpret these comments incorrectly or cause miscommunications. Whilst I have no issues with patients viewing the majority of what I write or my referral letters, I feel there needs to be the abili…	76-100%	Somewhat disagree	Don't know	Somewhat disagree	Somewhat disagree	Agree	Somewhat disagree	Somewhat disagree	Somewhat disagree	Don't know	Don't know	I will often use abbreviations or medical terminology that will be confusing to patients. This in itself may engender mistrust on the patient's side.	Agree	Agree	Somewhat disagree	Agree	Somewhat disagree	Somewhat disagree	Somewhat disagree	Agree
438	2022-03-28 08:54:27	2022-03-31 10:41:31	complete	1	1	1	1	1	1	0	GP	England	London	11-25%																51-75%	Disagree	Agree	Somewhat agree	Somewhat agree	Somewhat agree	Agree	Somewhat disagree	Disagree	Agree	Agree		Somewhat agree	Somewhat agree	Somewhat agree	Somewhat disagree	Somewhat disagree	Disagree	Somewhat agree	Disagree
440	2022-03-28 09:20:55	2022-03-28 13:40:28	complete	1	1	1	1	1	1	0	GP	England	West Midlands	51-75%																11-25%	Somewhat disagree	Agree	Somewhat disagree	Disagree	Somewhat disagree	Somewhat disagree	Somewhat disagree	Somewhat disagree	Agree	Agree		Somewhat agree	Agree	Somewhat agree	Somewhat agree	Somewhat disagree	Somewhat disagree	Somewhat disagree	Disagree
441	2022-03-28 09:59:09	2022-03-28 10:03:50	complete	1	1	1	1	1	1	0	GP	England	South East	Don't know																51-75%	Somewhat disagree	Agree	Somewhat agree	Don't know	Don't know	Somewhat agree	Somewhat agree	Don't know	Agree	Agree		Agree	Agree	Don't know	Agree	Don't know	Somewhat disagree	Somewhat agree	Somewhat agree
446	2022-03-28 11:12:30	2022-03-28 11:17:42	complete	1	1	1	1	1	1	0	GP	England	East of England	None	1	1	1	1	1	0	0	0	0	1	1	0	0	0		11-25%	Somewhat agree	Agree	Somewhat agree	Somewhat agree	Somewhat disagree	Somewhat agree	Somewhat agree	Somewhat disagree	Agree	Agree	concerned will stretch an already overloaded service with lots of queries about comments written that aren't of medical concern.	Somewhat agree	Agree	Somewhat disagree	Somewhat agree	Don't know	Don't know	Don't know	Somewhat disagree
447	2022-03-28 11:15:24	2022-03-28 11:21:39	complete	1	1	1	1	1	1	0	GP	England	South East	76-100%																76-100%	Somewhat disagree	Agree	Somewhat disagree	Don't know	Don't know	Don't know	Don't know	Don't know	Agree	Agree		Agree	Agree	Agree	Agree	Somewhat agree	Somewhat agree	Don't know	Don't know
448	2022-03-28 11:45:38	2022-03-28 11:47:34	complete	1	1	1	1	1	1	0	GP	England	East Midlands	11-25%																26-50%	Somewhat disagree	Somewhat disagree	Somewhat agree	Somewhat agree	Somewhat agree	Somewhat agree	Somewhat disagree	Somewhat agree	Agree	Agree		Somewhat agree	Somewhat disagree	Disagree	Agree	Don't know	Somewhat agree	Agree	Disagree
449	2022-03-28 11:58:34	2022-03-28 12:02:25	complete	1	1	1	1	1	1	0	GP	England	West Midlands	None	1	1	0	0	0	0	1	1	0	1	0	1	0	0		0-10%	Disagree	Agree	Don't know	Don't know	Disagree	Somewhat disagree	Somewhat disagree	Somewhat agree	Agree	Agree		Agree	Agree	Don't know	Somewhat agree	Disagree	Don't know	Disagree	Somewhat agree
451	2022-03-28 12:05:18	2022-03-28 12:08:46	complete	1	1	1	1	1	1	0	GP	England	South East	Don't know																11-25%	Agree	Don't know	Somewhat agree	Don't know	Don't know	Somewhat agree	Don't know	Don't know	Don't know	Somewhat agree		Agree	Agree	Don't know	Agree	Disagree	Don't know	Somewhat disagree	Somewhat disagree
452	2022-03-28 12:08:25	2022-03-28 12:37:11	complete	1	1	1	1	1	1	0	GP	England	Yorkshire and Humber	26-50%															None	51-75%	Somewhat agree	Somewhat agree	Somewhat agree	Somewhat agree	Don't know	Somewhat agree	Don't know	Don't know	Agree	Somewhat agree	No	Somewhat agree	Somewhat agree	Don't know	Disagree	Don't know	Don't know	Don't know	Somewhat agree
453	2022-03-28 12:25:13	2022-03-28 12:27:08	complete	1	1	1	1	1	1	0	GP	England	Yorkshire and Humber	51-75%																26-50%	Agree	Agree	Somewhat agree	Somewhat agree	Agree	Somewhat agree	Somewhat agree	Somewhat agree	Agree	Agree		Agree	Agree	Agree	Agree	Disagree	Disagree	Disagree	Disagree
454	2022-03-28 12:38:39	2022-03-28 12:47:05	complete	1	1	1	1	1	1	0	GP	England	South East	11-25%															we keep safeguarding reports off the online record or other third party info. Currently I can only see coded data (and sometimes not even that) on my own personal GP online record.	76-100%	Somewhat agree	Somewhat agree	Don't know	Somewhat disagree	Somewhat agree	Agree	Don't know	Don't know	Agree	Somewhat disagree	I think it should be encouraged, with caution.	Somewhat disagree	Somewhat disagree	Somewhat disagree	Somewhat disagree	Don't know	Somewhat agree	Somewhat agree	Somewhat agree
455	2022-03-28 12:40:44	2022-03-28 12:46:49	complete	1	1	1	1	1	1	0	GP	England	Yorkshire and Humber	76-100%															Risk around coercion of 3rd parties using the online access	0-10%	Somewhat disagree	Agree	Somewhat agree	Somewhat disagree	Agree	Somewhat agree	Somewhat disagree	Disagree	Agree	Agree	may well dsrive UP consultation rates as patients do not understand the complexity of blood results etc	Agree	Agree	Somewhat agree	Agree	Disagree	Somewhat disagree	Disagree	Somewhat disagree
456	2022-03-28 12:46:25	2022-03-28 12:51:56	complete	1	1	1	1	1	1	0	GP	England	Yorkshire and Humber	1-10%																11-25%	Somewhat agree	Agree	Disagree	Disagree	Somewhat agree	Somewhat agree	Disagree	Somewhat disagree	Agree	Agree		Agree	Agree	Somewhat disagree	Somewhat disagree	Somewhat disagree	Somewhat disagree	Somewhat agree	Somewhat disagree
458	2022-03-28 13:55:25	2022-03-28 17:44:52	complete	1	1	1	1	1	1	0	GP	England	London	1-10%															Information which is not "translated" in context for patients can be frightening and anxiety inducing.	0-10%	Somewhat agree	Agree	Somewhat disagree	Somewhat disagree	Somewhat disagree	Somewhat disagree	Disagree	Somewhat disagree	Agree	Agree	At significant risk of increasing query consultations of limited or no clinical value to patient. This at a time where appointments and GP time/resources are already pushed beyond their limit. A similar event took place, when hospitals started giving copies of clinic letters to patients, who then approached Primary (not secondary) care with their queries, questions and concerns/worries.	Somewhat disagree	Agree	Somewhat disagree	Somewhat disagree	Somewhat disagree	Somewhat disagree	Somewhat disagree	Disagree
459	2022-03-28 14:05:01	2022-03-28 14:13:28	complete	1	1	1	1	1	1	0	GP	England	West Midlands	1-10%															helps se3lf care less deprived	26-50%	Somewhat agree	Somewhat agree	Agree	Agree	Somewhat agree	Somewhat agree	Somewhat disagree	Somewhat disagree	Agree	Somewhat disagree	no	Somewhat agree	Somewhat agree	Somewhat disagree	Somewhat disagree	Somewhat agree	Somewhat disagree	Somewhat agree	Don't know
460	2022-03-28 14:52:22	2022-03-28 14:57:17	complete	1	1	1	1	1	1	0	GP	England	South East	Don't know																11-25%	Somewhat disagree	Agree	Somewhat agree	Agree	Somewhat agree	Somewhat disagree	Somewhat agree	Somewhat disagree	Agree	Agree		Agree	Agree	Agree	Disagree	Somewhat disagree	Disagree	Somewhat disagree	Disagree
461	2022-03-28 15:40:00	2022-03-28 15:44:07	complete	1	1	1	1	1	1	0	GP	England	East of England	Don't know															Results. Medications. Referrals	11-25%	Somewhat agree	Somewhat agree	Somewhat agree	Agree	Somewhat agree	Agree	Somewhat agree	Agree	Agree	Don't know		Somewhat agree	Somewhat disagree	Somewhat agree	Agree	Somewhat agree	Somewhat agree	Somewhat agree	Somewhat agree
463	2022-03-28 16:17:21	2022-03-28 16:24:04	complete	1	1	1	1	1	1	0	GP	England	East of England	76-100%																76-100%	Don't know	Somewhat agree	Somewhat disagree	Disagree	Somewhat disagree	Agree	Don't know	Don't know	Agree	Don't know	Additional work for the practice which is not remunerated	Somewhat disagree	Somewhat agree	Don't know	Disagree	Disagree	Don't know	Disagree	Somewhat agree
464	2022-03-28 16:44:12	2022-03-28 16:51:43	complete	1	1	1	1	1	1	0	GP	England	East of England	None	1	1	0	1	1	0	1	1	0	1	0	0	0	0	These are the current access options, patients can opt to have "detailed access" but a relatively small percentage do so at the current time	11-25%	Somewhat agree	Agree	Somewhat agree	Somewhat agree	Somewhat agree	Somewhat agree	Somewhat disagree	Somewhat agree	Agree	Somewhat agree	This is a potentially valuable area, but, in the UK at this time, we do not have sufficient GP time to exploit this to the full by engaging properly with our patients who might get full access to their records.	Somewhat agree	Agree	Somewhat disagree	Somewhat agree	Somewhat disagree	Don't know	Don't know	Somewhat agree
465	2022-03-28 16:56:38	2022-03-28 17:01:01	complete	1	1	1	1	1	1	0	GP	England	Yorkshire and Humber	11-25%															concerned about ectra time to address quiries clarifications from notes, sometimes we may think of ruling cancer out but this may cause alarm in some patients	11-25%	Somewhat agree	Agree	Disagree	Disagree	Somewhat disagree	Somewhat disagree	Somewhat disagree	Disagree	Agree	Agree		Agree	Agree	Somewhat agree	Agree	Disagree	Don't know	Disagree	Disagree
466	2022-03-28 17:01:35	2022-03-28 17:07:33	complete	1	1	1	1	1	1	0	GP	England	East of England	11-25%															Prospective records access and all coded entries	51-75%	Somewhat agree	Agree	Somewhat agree	Somewhat agree	Agree	Somewhat disagree	Agree	Somewhat agree	Agree	Agree	If GP records are shared on a retrospective manner, it is going to take a considerable amount of GP time. I would urge the government not implement that	Agree	Agree	Agree	Agree	Somewhat agree	Somewhat disagree	Somewhat disagree	Disagree
468	2022-03-28 17:45:57	2022-03-28 17:50:35	complete	1	1	1	1	1	1	0	GP	England	Yorkshire and Humber	26-50%															I think pts are more aware now when they sign up to things like the NHS app and so are requesting access more.	51-75%	Somewhat agree	Somewhat agree	Agree	Agree	Don't know	Agree	Agree	Don't know	Agree	Don't know	no	Disagree	Don't know	Don't know	Disagree	Don't know	Don't know	Somewhat agree	Agree
469	2022-03-28 17:53:13	2022-03-28 17:56:13	complete	1	1	1	1	1	1	0	GP	England	Yorkshire and Humber	1-10%																51-75%	Agree	Somewhat agree	Agree	Agree	Somewhat agree	Somewhat agree	Somewhat agree	Somewhat agree	Agree	Agree		Disagree	Somewhat agree	Disagree	Somewhat disagree	Somewhat agree	Somewhat agree	Somewhat agree	Somewhat agree
471	2022-03-28 19:22:04	2022-03-28 19:31:57	complete	1	1	1	1	1	1	0	GP	England	East of England	26-50%															patients can access medication history, vaccination history, previous appointments. On request, test results can be accessed	51-75%	Somewhat agree	Agree	Agree	Agree	Agree	Somewhat agree	Somewhat agree	Somewhat disagree	Agree	Somewhat disagree	can increase anxiety levels in some	Somewhat disagree	Agree	Somewhat agree	Agree	Somewhat agree	Don't know	Don't know	Somewhat disagree
473	2022-03-28 20:05:00	2022-03-28 20:22:38	complete	1	1	1	1	1	1	0	GP	England	East of England	76-100%															-Already seeing a marked increase in callback request form patients viewing minor 'abnormalities' in results with no clinical insignificance but demanding explanations or investigations for such insignificant abnormalities '(e.g. my MCH is low). Concerns	11-25%	Don't know	Agree	Somewhat disagree	Somewhat disagree	Somewhat disagree	Don't know	Don't know	Somewhat disagree	Agree	Agree	While patients have a right to access their full medical record at request, if they are granted full access without requesting it and accessibility is pushed upon them, this will present a larger proportion of patients who then read their records who may not have previously felt the need to, and a larger proportion of patients then presenting to their practices requesting further consultations or…	Agree	Agree	Somewhat agree	Agree	Disagree	Somewhat disagree	Disagree	Disagree
475	2022-03-28 20:42:08	2022-03-28 20:45:11	complete	1	1	1	1	1	1	0	GP	England	Yorkshire and Humber	51-75%																0-10%	Agree	Somewhat disagree	Agree	Agree	Somewhat agree	Somewhat agree	Somewhat agree	Somewhat agree	Agree	Don't know		Disagree	Disagree	Somewhat disagree	Somewhat disagree	Don't know	Don't know	Agree	Agree
477	2022-03-28 20:49:55	2022-03-28 21:04:14	complete	1	1	1	1	1	1	0	GP	England	South West	11-25%															Patients opting to see their full notes are more likely to have a reason to want too - be it litigious, anxious, vexatious or genuinely involved in their care.	0-10%	Don't know	Somewhat agree	Don't know	Don't know	Somewhat agree	Don't know	Don't know	Don't know	Agree	Agree	It will create more GP contacts to discuss what has been briefly summarised/explain medical terminology and sort out anxious patients who have misunderstood.	Somewhat agree	Agree	Don't know	Don't know	Don't know	Don't know	Don't know	Don't know
478	2022-03-28 21:15:01	2022-03-28 21:17:49	complete	1	1	1	1	1	1	0	GP	England	London	None	1	1	1	0	1	0	1	1	0	1	0	1	0	0		26-50%	Somewhat disagree	Agree	Agree	Somewhat agree	Somewhat agree	Somewhat agree	Somewhat agree	Somewhat disagree	Agree	Agree		Somewhat agree	Agree	Somewhat disagree	Somewhat agree	Somewhat disagree	Don't know	Don't know	Disagree
479	2022-03-28 22:04:49	2022-03-28 22:14:26	complete	1	1	1	1	1	1	0	GP	England	West Midlands	1-10%															not free text	51-75%	Disagree	Agree	Agree	Disagree	Somewhat disagree	Somewhat agree	Somewhat disagree	Disagree	Somewhat agree	Agree	bad idea. i do not want this.	Agree	Agree	Agree	Agree	Disagree	Disagree	Disagree	Disagree
480	2022-03-28 22:14:30	2022-03-28 22:20:27	complete	1	1	1	1	1	1	0	GP	England	North West	Don't know																51-75%	Don't know	Agree	Agree	Don't know	Don't know	Somewhat agree	Somewhat agree	Somewhat disagree	Agree	Agree		Agree	Agree	Agree	Agree	Disagree	Disagree	Don't know	Disagree
481	2022-03-28 23:23:23	2022-03-28 23:27:56	complete	1	1	1	1	1	1	0	GP	England	Yorkshire and Humber	11-25%																Don't know	Disagree	Agree	Somewhat disagree	Somewhat disagree	Somewhat disagree	Somewhat disagree	Somewhat disagree	Somewhat disagree	Agree	Agree	its a bad idea	Agree	Agree	Agree	Agree	Disagree	Somewhat disagree	Somewhat disagree	Disagree
482	2022-03-29 07:06:48	2022-03-29 07:14:47	complete	1	1	1	1	1	1	0	GP	England	Yorkshire and Humber	76-100%																26-50%	Disagree	Agree	Somewhat agree	Disagree	Agree	Somewhat disagree	Disagree	Disagree	Agree	Agree	I am concerned it means doctors will hold information back such as when we suspect this is a very early presentation of a condition so we write notes to ourself in the records in case the patient returns. Or if we write differential diagnoses in	Agree	Agree	Somewhat agree	Agree	Disagree	Disagree	Disagree	Somewhat agree
483	2022-03-29 07:49:20	2022-03-29 07:54:28	complete	1	1	1	1	1	1	0	GP	England	London	51-75%																76-100%	Disagree	Agree	Somewhat agree	Disagree	Agree	Agree	Disagree	Disagree	Agree	Agree		Agree	Agree	Agree	Agree	Disagree	Disagree	Disagree	Disagree
484	2022-03-29 08:49:55	2022-03-29 08:56:50	complete	1	1	1	1	1	1	0	GP	England	North West	76-100%															none	26-50%	Don't know	Somewhat agree	Somewhat agree	Somewhat disagree	Disagree	Somewhat disagree	Somewhat disagree	Somewhat agree	Somewhat disagree	Disagree	none	Somewhat disagree	Somewhat agree	Somewhat disagree	Somewhat disagree	Disagree	Somewhat disagree	Don't know	Somewhat agree
486	2022-03-29 09:28:29	2022-03-29 09:33:34	complete	1	1	1	1	1	1	0	GP	England	London	76-100%																Don't know	Agree	Agree	Somewhat agree	Somewhat agree	Disagree	Don't know	Agree	Disagree	Somewhat agree	Somewhat agree		Somewhat agree	Somewhat agree	Somewhat disagree	Disagree	Disagree	Disagree	Somewhat disagree	Disagree
487	2022-03-29 09:54:28	2022-03-29 10:05:25	complete	1	1	1	1	1	1	0	GP	England	East of England	None	1	1	0	0	1	0	1	1	0	1	1	0	0	0		Don't know	Somewhat disagree	Agree	Somewhat agree	Don't know	Don't know	Don't know	Somewhat disagree	Don't know	Agree	Agree	I am concerned about patients seeing information that they have not yet been informed of - ie getting bad news before the clinician is able to break this to them. It will also restrict what we are able to write in notes eg what differentials we are thinking of as if people see ?malignancy in their notes they will rightly worry, whereas it may be very low down our differential list.	Agree	Agree	Somewhat agree	Agree	Don't know	Disagree	Disagree	Disagree
488	2022-03-29 09:54:41	2022-03-29 09:58:17	complete	1	1	1	1	1	1	0	GP	England	Yorkshire and Humber	1-10%															full records if requested - but needs full record review prior to that, similar to SAR	26-50%	Somewhat agree	Agree	Somewhat agree	Somewhat disagree	Agree	Disagree	Disagree	Somewhat agree	Agree	Agree	no	Agree	Agree	Somewhat agree	Somewhat agree	Somewhat disagree	Disagree	Somewhat disagree	Disagree
489	2022-03-29 09:56:24	2022-03-29 10:01:09	complete	1	1	1	1	1	1	0	GP	England	South West	Don't know																Don't know	Somewhat agree	Agree	Somewhat agree	Agree	Somewhat agree	Agree	Somewhat disagree	Somewhat disagree	Agree	Somewhat agree		Disagree	Somewhat agree	Disagree	Disagree	Somewhat disagree	Don't know	Disagree	Somewhat agree
490	2022-03-29 09:59:34	2022-03-29 10:03:41	complete	1	1	1	1	1	1	0	GP	England	East of England	1-10%																26-50%	Somewhat agree	Agree	Agree	Somewhat disagree	Agree	Somewhat agree	Don't know	Don't know	Agree	Somewhat agree		Agree	Agree	Don't know	Agree	Don't know	Don't know	Don't know	Somewhat agree
493	2022-03-29 10:10:28	2022-03-29 10:14:57	complete	1	1	1	1	1	1	0	GP	England	London	None	1	1	0	0	0	0	1	0	0	1	1	0	0	0		51-75%	Somewhat disagree	Agree	Somewhat disagree	Somewhat disagree	Don't know	Somewhat disagree	Somewhat disagree	Somewhat disagree	Agree	Agree		Agree	Agree	Agree	Agree	Somewhat disagree	Somewhat disagree	Don't know	Somewhat disagree
494	2022-03-29 10:19:17	2022-03-29 10:23:53	complete	1	1	1	1	1	1	0	GP	England	West Midlands	None	1	1	0	0	0	0	1	1	0	1	1	0	0	0		26-50%	Somewhat agree	Agree	Somewhat agree	Somewhat agree	Don't know	Don't know	Somewhat disagree	Somewhat disagree	Agree	Agree		Agree	Agree	Don't know	Somewhat agree	Disagree	Somewhat disagree	Somewhat disagree	Somewhat disagree
496	2022-03-29 10:26:42	2022-03-29 10:34:04	complete	1	1	1	1	1	1	0	GP	England	North West	Don't know																51-75%	Agree	Agree	Agree	Agree	Agree	Agree	Agree	Somewhat agree	Agree	Somewhat agree		Somewhat agree	Somewhat agree	Somewhat agree	Agree	Somewhat agree	Don't know	Somewhat agree	Disagree
497	2022-03-29 10:44:05	2022-03-30 11:44:01	complete	1	1	1	1	1	1	0	GP	England	East Midlands	Don't know															Happy for patients to have access	76-100%	Somewhat agree	Somewhat agree	Disagree	Disagree	Somewhat agree	Somewhat agree	Somewhat agree	Somewhat disagree	Somewhat agree	Agree	No	Don't know	Somewhat agree	Somewhat agree	Agree	Somewhat disagree	Disagree	Disagree	Agree
498	2022-03-29 11:07:12	2022-03-29 11:09:54	complete	1	1	1	1	1	1	0	GP	England	North West	26-50%																51-75%	Somewhat disagree	Somewhat agree	Agree	Agree	Somewhat agree	Agree	Somewhat disagree	Don't know	Agree	Somewhat agree		Somewhat agree	Agree	Somewhat agree	Agree	Somewhat disagree	Somewhat agree	Don't know	Somewhat disagree
499	2022-03-29 11:36:21	2022-03-29 11:45:37	complete	1	1	1	1	1	1	0	GP	England	London	Don't know																Don't know	Somewhat agree	Agree	Somewhat agree	Somewhat agree	Agree	Somewhat agree	Agree	Don't know	Agree	Somewhat agree	Access to free text comments could be harmful or prevent GP's from expressing concerns about patients (e.g. psychiatric illness, abuse ...)	Somewhat agree	Agree	Somewhat agree	Agree	Somewhat agree	Somewhat disagree	Somewhat agree	Don't know
501	2022-03-29 12:18:53	2022-03-29 12:56:39	complete	1	1	1	1	1	1	0	GP	England	Yorkshire and Humber	11-25%																76-100%	Somewhat agree	Agree	Agree	Agree	Somewhat agree	Agree	Agree	Agree	Agree	Somewhat agree	From personal experience, I have found that several patients have phoned up the practice panicking about something (entirely benign) that they have read in their notes. A lack of understanding about medical terminology, or a remark made by a clinician e.g. in reference to a blood test result for chronic kidney disease: "abnormal but stable" - such situations have given cause for worry in patients	Somewhat agree	Agree	Somewhat disagree	Agree	Disagree	Somewhat disagree	Somewhat disagree	Somewhat agree
504	2022-03-29 13:25:51	2022-03-29 13:28:47	complete	1	1	1	1	1	1	0	GP	England	London	Don't know																51-75%	Somewhat agree	Agree	Somewhat agree	Don't know	Somewhat agree	Somewhat agree	Somewhat agree	Don't know	Agree	Somewhat agree		Agree	Somewhat agree	Don't know	Somewhat agree	Don't know	Don't know	Don't know	Somewhat disagree
505	2022-03-29 13:39:24	2022-03-29 13:49:00	complete	1	1	1	1	1	1	0	GP	England	London	Don't know																11-25%	Somewhat disagree	Agree	Somewhat agree	Somewhat agree	Somewhat agree	Don't know	Don't know	Don't know	Agree	Somewhat agree		Agree	Agree	Don't know	Disagree	Don't know	Don't know	Somewhat disagree	Somewhat disagree
506	2022-03-29 13:56:02	2022-03-29 14:03:27	complete	1	1	1	1	1	1	0	GP	England	London	Don't know															I'm worried about patients having full access to their notes. I think it will lead to patients making appointments to discuss what is written down.	76-100%	Somewhat agree	Agree	Don't know	Somewhat disagree	Somewhat agree	Don't know	Agree	Don't know	Agree	Agree	Already stated	Don't know	Agree	Somewhat agree	Somewhat disagree	Disagree	Somewhat disagree	Don't know	Disagree
507	2022-03-29 13:57:50	2022-03-29 13:59:57	complete	1	1	1	1	1	1	0	GP	England	London	76-100%															None	51-75%	Agree	Agree	Agree	Somewhat agree	Somewhat disagree	Agree	Agree	Somewhat agree	Agree	Agree	No	Somewhat agree	Somewhat agree	Disagree	Agree	Somewhat disagree	Somewhat agree	Somewhat agree	Agree
508	2022-03-29 14:05:36	2022-03-29 14:08:18	complete	1	1	1	1	1	1	0	GP	England	East Midlands	1-10%																76-100%	Somewhat disagree	Agree	Somewhat agree	Somewhat disagree	Somewhat disagree	Somewhat disagree	Disagree	Somewhat disagree	Agree	Agree		Agree	Agree	Somewhat agree	Agree	Disagree	Disagree	Disagree	Disagree
511	2022-03-29 15:38:33	2022-03-29 15:42:46	complete	1	1	1	1	1	1	0	GP	England	West Midlands	Don't know																11-25%	Disagree	Agree	Disagree	Disagree	Somewhat agree	Disagree	Disagree	Disagree	Agree	Agree		Somewhat agree	Somewhat agree	Don't know	Somewhat agree	Disagree	Disagree	Disagree	Somewhat disagree
512	2022-03-29 16:09:41	2022-03-29 16:18:06	complete	1	1	1	1	1	1	0	GP	England	South West	76-100%																76-100%	Disagree	Agree	Disagree	Disagree	Agree	Disagree	Disagree	Disagree	Agree	Agree	I think it creates more questions and concerns for patients and am not in favour of full sharing	Disagree	Somewhat agree	Somewhat agree	Agree	Disagree	Disagree	Disagree	Disagree
513	2022-03-29 20:02:05	2022-03-29 20:04:16	complete	1	1	1	1	1	1	0	GP	England	London	51-75%																26-50%	Somewhat disagree	Somewhat agree	Disagree	Somewhat disagree	Agree	Somewhat disagree	Somewhat disagree	Disagree	Somewhat agree	Somewhat agree		Somewhat agree	Somewhat disagree	Somewhat agree	Somewhat disagree	Somewhat disagree	Disagree	Somewhat disagree	Somewhat disagree
514	2022-03-29 20:09:02	2022-03-29 20:13:17	complete	1	1	1	1	1	1	0	GP	England	North West	1-10%															results, diagnosis	26-50%	Somewhat disagree	Agree	Agree	Somewhat agree	Somewhat agree	Somewhat disagree	Somewhat disagree	Somewhat disagree	Agree	Agree	safeguarding fears, bit of knowledge a dangerous thing	Somewhat disagree	Somewhat agree	Somewhat agree	Agree	Don't know	Don't know	Don't know	Somewhat disagree
515	2022-03-29 20:30:09	2022-03-29 20:31:38	complete	1	1	1	1	1	1	0	GP	England	North West	26-50%															you have to be more careful to type and write	26-50%	Somewhat agree	Somewhat agree	Somewhat agree	Somewhat agree	Somewhat agree	Somewhat agree	Somewhat agree	Somewhat agree	Somewhat agree	Somewhat agree		Somewhat agree	Somewhat agree	Somewhat agree	Somewhat agree	Somewhat agree	Somewhat agree	Somewhat agree	Somewhat agree
517	2022-03-29 21:39:52	2022-03-29 21:58:48	complete	1	1	1	1	1	1	0	GP	England	London	51-75%																11-25%	Disagree	Somewhat agree	Somewhat disagree	Somewhat agree	Somewhat disagree	Somewhat agree	Agree	Agree	Agree	Somewhat disagree		Agree	Agree	Don't know	Disagree	Don't know	Disagree	Somewhat disagree	Disagree
518	2022-03-30 00:38:40	2022-03-30 00:43:26	complete	1	1	1	1	1	1	0	GP	England	London	1-10%																11-25%	Somewhat disagree	Somewhat agree	Don't know	Don't know	Somewhat disagree	Somewhat agree	Somewhat agree	Don't know	Somewhat agree	Somewhat agree		Somewhat agree	Somewhat agree	Somewhat disagree	Somewhat disagree	Don't know	Don't know	Don't know	Don't know
519	2022-03-30 08:24:40	2022-04-01 08:01:08	complete	1	1	1	1	1	1	0	GP	England	East of England	1-10%																11-25%	Somewhat agree	Agree	Somewhat agree	Somewhat agree	Somewhat agree	Somewhat disagree	Somewhat disagree	Don't know	Agree	Agree		Somewhat agree	Agree	Somewhat agree	Agree	Somewhat disagree	Somewhat disagree	Don't know	Disagree
522	2022-03-30 11:03:14	2022-03-30 11:09:01	complete	1	1	1	1	1	1	0	GP	England	North West	51-75%																26-50%	Agree	Agree	Somewhat agree	Somewhat agree	Somewhat disagree	Somewhat agree	Somewhat agree	Somewhat agree	Somewhat agree	Somewhat agree		Agree	Agree	Somewhat disagree	Somewhat disagree	Somewhat agree	Somewhat agree	Somewhat agree	Somewhat agree
524	2022-03-30 12:04:03	2022-03-30 12:10:55	complete	1	1	1	1	1	1	0	GP	England	East of England	None	1	1	0	0	0	0	1	1	0	1	1	0	0	0	The clinician input that would be required to help patients interpret their records has stopped us so far	11-25%	Somewhat disagree	Somewhat agree	Somewhat agree	Agree	Agree	Somewhat disagree	Somewhat disagree	Disagree	Agree	Agree		Agree	Agree	Somewhat agree	Agree	Somewhat disagree	Somewhat disagree	Somewhat agree	Agree
525	2022-03-30 12:07:51	2022-03-30 12:11:21	complete	1	1	1	1	1	1	0	GP	England	East of England	51-75%																11-25%	Agree	Somewhat agree	Somewhat agree	Somewhat agree	Somewhat disagree	Somewhat agree	Somewhat disagree	Somewhat agree	Agree	Agree		Somewhat agree	Somewhat agree	Somewhat disagree	Somewhat agree	Somewhat disagree	Somewhat disagree	Somewhat agree	Agree
526	2022-03-30 12:49:01	2022-03-30 12:52:41	complete	1	1	1	1	1	1	0	GP	England	Yorkshire and Humber	Don't know															none	11-25%	Don't know	Don't know	Don't know	Don't know	Don't know	Don't know	Don't know	Don't know	Don't know	Somewhat agree	no	Somewhat agree	Somewhat agree	Don't know	Agree	Disagree	Don't know	Somewhat disagree	Don't know
527	2022-03-30 12:56:57	2022-03-30 13:03:20	complete	1	1	1	1	1	1	0	GP	England	North West	51-75%																51-75%	Somewhat agree	Somewhat agree	Somewhat agree	Somewhat disagree	Don't know	Don't know	Don't know	Don't know	Somewhat agree	Don't know		Disagree	Don't know	Don't know	Disagree	Don't know	Don't know	Don't know	Somewhat agree
530	2022-03-30 14:27:25	2022-03-30 14:31:45	complete	1	1	1	1	1	1	0	GP	England	North East	76-100%																11-25%	Somewhat agree	Agree	Somewhat agree	Somewhat agree	Somewhat agree	Somewhat agree	Somewhat agree	Somewhat disagree	Agree	Somewhat agree		Somewhat agree	Somewhat disagree	Somewhat agree	Agree	Disagree	Disagree	Disagree	Disagree
531	2022-03-30 14:50:25	2022-03-30 14:54:40	complete	1	1	1	1	1	1	0	GP	England	London	11-25%																Don't know	Somewhat disagree	Agree	Somewhat agree	Somewhat agree	Agree	Disagree	Somewhat agree	Somewhat agree	Agree	Agree	More clinical time will need to be taken to reduce medical jargon in notes as well as having to potentially write more in the notes to cover all aspects of a conversation with a patient to reduce misunderstandings	Agree	Agree	Don't know	Disagree	Somewhat disagree	Somewhat disagree	Somewhat agree	Disagree
533	2022-03-30 17:40:44	2022-03-30 17:45:04	complete	1	1	1	1	1	1	0	GP	England	London	Don't know															It is currently variable but if made easier I think more would access	51-75%	Somewhat disagree	Agree	Somewhat disagree	Don't know	Agree	Somewhat agree	Somewhat disagree	Disagree	Agree	Agree	it worries me. I think access to free text is the most concerning	Agree	Agree	Somewhat agree	Agree	Somewhat disagree	Disagree	Somewhat disagree	Don't know
537	2022-03-30 20:40:40	2022-03-30 20:50:22	complete	1	1	1	1	1	1	0	GP	England	West Midlands	51-75%															Pre 2020 only limited summary, medications and allergies list but now full access. All newly registered patients now have option to apply for full patient data access.	26-50%	Somewhat disagree	Agree	Somewhat disagree	Somewhat disagree	Somewhat agree	Somewhat agree	Somewhat disagree	Disagree	Agree	Agree	Potential for confusion for patients and concern. However, may help other clinicians/ providers if they have access.	Agree	Agree	Somewhat agree	Somewhat disagree	Somewhat disagree	Somewhat disagree	Somewhat agree	Don't know
538	2022-03-30 20:49:33	2022-03-30 20:52:17	complete	1	1	1	1	1	1	0	GP	England	East Midlands	11-25%																51-75%	Agree	Agree	Somewhat agree	Somewhat disagree	Somewhat disagree	Somewhat agree	Somewhat agree	Somewhat disagree	Agree	Agree		Agree	Agree	Agree	Agree	Somewhat disagree	Somewhat disagree	Somewhat disagree	Somewhat agree
544	2022-03-31 08:22:57	2022-03-31 08:30:04	complete	1	1	1	1	1	1	0	GP	England	East of England	Don't know															not up to date on this issue	26-50%	Somewhat agree	Somewhat agree	Somewhat agree	Somewhat agree	Somewhat agree	Somewhat agree	Somewhat agree	Somewhat agree	Agree	Agree		Agree	Agree	Don't know	Somewhat agree	Somewhat disagree	Somewhat disagree	Somewhat disagree	Somewhat agree
548	2022-03-31 09:49:30	2022-03-31 09:56:51	complete	1	1	1	1	1	1	0	GP	England	London	None	1	1	0	1	0	0	0	0	0	0	0	0	0	1	We are moving toward this	11-25%	Agree	Agree	Somewhat agree	Somewhat agree	Agree	Agree	Somewhat agree	Somewhat agree	Agree	Somewhat agree	Doctors will be even more circumspect in notation WAPITA (What a pain in the arse) even less likely to appear	Agree	Somewhat agree	Agree	Agree	Somewhat disagree	Somewhat agree	Somewhat disagree	Somewhat agree
550	2022-03-31 12:25:23	2022-03-31 12:35:44	complete	1	1	1	1	1	1	0	GP	England	London	76-100%																51-75%	Somewhat agree	Somewhat agree	Agree	Somewhat disagree	Somewhat agree	Agree	Somewhat disagree	Somewhat disagree	Agree	Somewhat agree		Agree	Agree	Somewhat agree	Agree	Somewhat disagree	Somewhat disagree	Somewhat agree	Somewhat disagree
556	2022-03-31 14:41:10	2022-03-31 14:45:18	complete	1	1	1	1	1	1	0	GP	England	South West	Don't know															At the moment they have to request a summary print out of their records.	26-50%	Don't know	Agree	Don't know	Don't know	Don't know	Don't know	Don't know	Don't know	Agree	Don't know	This will have a significant impact on what I write in the medical records which will be to the detriment of other clinicians accessing the notes.	Don't know	Don't know	Don't know	Agree	Don't know	Don't know	Somewhat disagree	Disagree
557	2022-03-31 17:06:20	2022-03-31 17:09:35	complete	1	1	1	1	1	1	0	GP	England	London	76-100%																26-50%	Somewhat agree	Somewhat agree	Somewhat disagree	Somewhat disagree	Agree	Somewhat disagree	Somewhat disagree	Somewhat disagree	Agree	Don't know		Somewhat agree	Don't know	Somewhat disagree	Somewhat agree	Somewhat disagree	Somewhat disagree	Somewhat disagree	Somewhat disagree
559	2022-03-31 21:44:43	2022-03-31 21:54:51	complete	1	1	1	1	1	1	0	GP	England	London	Don't know																51-75%	Somewhat disagree	Somewhat agree	Somewhat disagree	Somewhat agree	Agree	Don't know	Don't know	Disagree	Agree	Agree		Somewhat agree	Agree	Somewhat agree	Agree	Somewhat disagree	Somewhat disagree	Somewhat disagree	Disagree
565	2022-04-01 12:04:12	2022-04-01 12:09:19	complete	1	1	1	1	1	1	0	GP	England	London	76-100%																51-75%	Somewhat agree	Agree	Agree	Agree	Agree	Agree	Agree	Somewhat agree	Agree	Agree	I worry about a significant minority where this will cause harm especially those with mental health conditions and safeguarding issues	Somewhat agree	Agree	Somewhat agree	Agree	Somewhat disagree	Somewhat disagree	Somewhat agree	Somewhat disagree
568	2022-04-01 12:44:22	2022-04-01 12:48:27	complete	1	1	1	1	1	1	0	GP	England	South West	51-75%															a lot of time patients request it and I think it is now offered as routine for new registering patients	26-50%	Agree	Somewhat agree	Agree	Agree	Disagree	Somewhat agree	Somewhat agree	Don't know	Agree	Somewhat agree		Somewhat disagree	Agree	Somewhat agree	Disagree	Somewhat disagree	Somewhat disagree	Don't know	Somewhat agree
572	2022-04-01 14:37:08	2022-04-01 14:40:28	complete	1	1	1	1	1	1	0	GP	England	London	Don't know																Don't know	Agree	Somewhat agree	Agree	Agree	Agree	Agree	Agree	Somewhat agree	Agree	Somewhat agree		Don't know	Agree	Disagree	Somewhat agree	Agree	Agree	Agree	Agree
574	2022-04-01 15:38:39	2022-04-01 15:48:09	complete	1	1	1	1	1	1	0	GP	England	South West	76-100%																76-100%	Agree	Agree	Somewhat disagree	Somewhat disagree	Agree	Agree	Agree	Agree	Agree	Agree		Agree	Agree	Agree	Agree	Somewhat disagree	Somewhat disagree	Somewhat agree	Somewhat agree
575	2022-04-02 11:03:26	2022-04-02 11:09:45	complete	1	1	1	1	1	1	0	GP	England	South West	76-100%																26-50%	Somewhat disagree	Agree	Somewhat agree	Somewhat agree	Somewhat disagree	Somewhat disagree	Somewhat disagree	Somewhat disagree	Agree	Agree		Somewhat agree	Somewhat agree	Somewhat agree	Somewhat agree	Disagree	Disagree	Somewhat disagree	Disagree
576	2022-04-02 13:16:04	2022-04-02 13:21:26	complete	1	1	1	1	1	1	0	GP	England	South West	76-100%																26-50%	Somewhat agree	Agree	Somewhat agree	Disagree	Somewhat disagree	Somewhat agree	Somewhat disagree	Disagree	Agree	Somewhat agree		Somewhat disagree	Somewhat agree	Somewhat disagree	Somewhat disagree	Disagree	Disagree	Somewhat disagree	Somewhat agree
577	2022-04-02 16:07:55	2022-04-02 16:15:52	complete	1	1	1	1	1	1	0	GP	England	South West	26-50%																51-75%	Somewhat disagree	Agree	Somewhat agree	Somewhat agree	Don't know	Don't know	Somewhat agree	Don't know	Agree	Don't know		Somewhat agree	Agree	Somewhat disagree	Agree	Don't know	Don't know	Somewhat disagree	Somewhat disagree
579	2022-04-03 03:51:34	2022-04-03 03:55:32	complete	1	1	1	1	1	1	0	GP	England	London	26-50%																26-50%	Somewhat agree	Somewhat agree	Somewhat agree	Somewhat agree	Somewhat disagree	Somewhat disagree	Somewhat disagree	Somewhat disagree	Agree	Agree		Agree	Agree	Somewhat disagree	Disagree	Somewhat disagree	Somewhat disagree	Somewhat disagree	Disagree
581	2022-04-03 11:50:29	2022-04-03 12:03:51	complete	1	1	1	1	1	1	0	GP	England	London	26-50%																51-75%	Somewhat disagree	Agree	Somewhat disagree	Somewhat disagree	Somewhat agree	Somewhat disagree	Somewhat disagree	Somewhat disagree	Agree	Agree	Patients struggle with medical terminology and frequently query terms. Tryi no to frame consultations in terms patients will understand wastes time. I also tend to add a differential diagnosis and potential further investigations which aid other doctors dealing with the patient in my absence. However these may fuel anxiety if misunderstood by patients. I would therefore need to deliberately decre…	Agree	Agree	Agree	Agree	Disagree	Disagree	Disagree	Disagree
588	2022-04-04 13:38:59	2022-04-04 13:43:09	complete	1	1	1	1	1	1	0	GP	England	East Midlands	None	1	1	0	1	1	0	1	0	0	0	0	0	0	0		11-25%	Don't know	Agree	Somewhat agree	Somewhat disagree	Agree	Somewhat agree	Somewhat agree	Somewhat disagree	Agree	Don't know		Somewhat agree	Agree	Somewhat disagree	Somewhat agree	Don't know	Somewhat disagree	Somewhat agree	Don't know
589	2022-04-04 13:40:45	2022-04-04 13:44:16	complete	1	1	1	1	1	1	0	GP	England	South East	Don't know																11-25%	Somewhat agree	Agree	Somewhat agree	Somewhat agree	Somewhat agree	Agree	Agree	Don't know	Agree	Somewhat agree		Somewhat disagree	Somewhat disagree	Don't know	Somewhat disagree	Don't know	Don't know	Somewhat agree	Agree
[truncated: 9 more columns]
